# Supplementary material for: Molecular Epidemiology of Chronic Pseudomonas aeruginosa Airway Infections in Cystic Fibrosis
Source: PLoS One. 2012 Nov 28;7(11):e50731. doi: 10.1371/journal.pone.0050731 (PMC3508996; doi:10.1371/journal.pone.0050731)
Supplement: Table S1 — Origin and genotype of the 955 P. aeruginosa strains subjected to eBURST Analysis. (XLS) [file pone.0050731.s001.xls]

## Sheet: independent isolates
Table S1: Origin and genotype of the 955 P. aeruginosa strains subjected to eBURST Analysis
Name	Name	Source	Habitat or disease	geographic origin	isolation year	Country	Clone type	oriC	oprL	fliCa-SNP	alkB2	citS-1	citS-2	oprI	ampC-1	ampC-3	ampC-4	ampC-5	ampC-6	ampC-7	fliCa	fliCb	exoS	exoU	fpvA type I	fpvA type II a	fpvA type II b	fpvA type III	fpvB	LES	PA0636	PA0722	PA0728	PA2185	PA2221	PA3835	fla-island	orfA	orfI	orfJ	PA0980	XF1753	Acetyl-Transf.	pKL-1	pKL-3	TB-C47-1	TB-C47-2	PAPI1-PiliChap.	PAPI1-LuBiPr.
15352635-M8A.2	15352635-M8A.2	environmental	Water	Cano Limon	2001	Colombia	0F9A	0	0	0	0	0	1	1	1	1	1	0	0	1	1	0	1	0	0	0	0	1	1	0	0	0	0	0	0	1	1	1	0	0	0	0	0	0	0	0	1	0	0
22398420-p6_1	22398420-p6_1	environmental	Freshwater	Majorca	June, 2008	Spain	4C8E	0	1	1	0	0	1	1	0	0	1	0	0	0	1	0	1	0	0	0	1	0	1	0	1	0	0	0	0	1	1	1	1	1	0	0	0	0	0	0	1	0	0
22398419-p6_2	22398419-p6_2	environmental	Freshwater	Majorca	June, 2008	Spain	6E8A	0	1	0	1	0	1	1	1	0	1	0	0	0	1	0	1	0	1	0	0	0	1	0	0	0	0	1	1	1	1	1	0	0	0	0	1	1	1	1	1	0	0
22398423-p4_2	22398423-p4_2	environmental	Freshwater	Majorca	June, 2008	Spain	B42A	1	0	0	1	1	0	1	0	0	0	0	1	0	1	0	1	0	1	0	0	0	1	0	1	1	1	0	0	0	1	1	0	0	0	0	0	0	0	0	1	0	0
15352422-120F3	19193A-94	environmental	Water	Peine	October, 2007	Germany	0812	0	0	0	0	0	1	0	0	0	0	0	0	1	0	1	1	0	1	0	0	0	1	0	1	1	1	1	1	1	1	0	0	0	1	0	0	0	0	0	0	0	0
20319095-120SD1	20319095-120SD1	environmental	Water	Peine	July, 2008	Germany	0C92	0	0	0	0	0	1	1	0	0	1	0	0	1	0	1	1	0	0	0	0	1	1	0	0	0	0	1	0	0	0	0	0	0	1	0	0	0	0	0	1	0	0
20319097-120SC3	20319097-120SC3	environmental	Water	Peine	July, 2008	Germany	0F9A	0	0	0	0	0	1	1	1	1	1	0	0	1	1	0	1	0	0	0	0	0	0	0	1	0	0	1	0	0	1	1	0	0	0	0	1	1	1	1	1	0	0
20319090-120SB2	20319090-120SB2	environmental	Water	Peine	July, 2008	Germany	149A	0	0	0	0	1	0	1	0	0	1	0	0	1	1	0	1	0	1	0	0	0	1	0	1	0	0	0	0	0	1	1	1	1	1	0	1	1	1	0	1	0	0
15352578-120F4	15352578-120F4	environmental	Water	Peine	October, 2007	Germany	2F82	0	0	0	1	0	1	1	1	1	1	0	0	0	0	1	1	0	0	0	0	1	1	0	1	0	0	0	1	1	1	0	0	0	1	0	0	1	1	1	1	0	1
20319339-120D6	20319339-120D6	environmental	Water	Peine	October, 2007	Germany	3C2A	0	0	0	1	1	1	1	0	0	0	0	1	0	1	0	1	0	0	0	1	0	1	0	0	0	0	0	0	1	1	1	0	0	1	0	1	1	1	1	1	0	0
20319356-120D8	20319356-120D8	environmental	Water	Peine	October, 2007	Germany	659A	0	1	0	1	0	0	1	0	1	1	0	0	1	1	0	1	0	0	0	1	0	1	0	1	0	1	1	0	1	1	1	1	1	1	0	1	1	0	0	1	0	0
20319089-120SA2	20319089-120SA2	environmental	Water	Peine	July, 2008	Germany	6C22	0	1	0	1	0	1	1	0	0	0	0	1	0	0	1	1	0	0	0	1	0	1	0	1	0	0	1	0	0	0	0	0	0	0	0	1	1	1	1	1	0	0
20319059-120SF3	20319059-120SF3	environmental	Water	Peine	July, 2008	Germany	6E1A	0	1	0	1	0	1	1	1	0	0	0	0	1	1	0	1	0	0	1	0	0	1	0	0	0	0	0	0	1	1	1	1	1	0	0	0	1	0	1	1	0	0
20319099-120SE2	20319099-120SE2	environmental	Water	Peine	July, 2008	Germany	82BA	1	0	0	0	0	0	0	1	0	1	0	1	1	1	0	1	0	0	1	0	0	1	0	1	0	0	1	0	1	1	1	1	1	0	0	1	1	1	0	1	0	1
15352577-120D11	15352577-120D11	environmental	Water	Peine	October, 2007	Germany	85AA	1	0	0	0	0	0	1	0	1	1	0	1	0	1	0	1	0	0	0	1	0	1	0	1	0	0	0	0	0	1	1	0	0	0	0	0	0	0	0	1	0	0
20319424-120A1	20319424-120A1	environmental	Water	Peine	October, 2007	Germany	8C2A	1	0	0	0	0	1	1	0	0	0	0	1	0	1	0	1	0	0	0	0	1	1	0	0	0	0	1	0	1	1	1	1	1	0	0	0	0	0	0	1	0	0
20319348-120B3	20319348-120B3	environmental	Water	Peine	October, 2007	Germany	AE1A	1	0	0	1	0	1	1	1	0	0	0	0	1	1	0	1	0	1	0	0	0	1	0	0	1	1	0	0	1	1	1	0	0	0	0	0	0	0	0	1	0	0
22398174-120SF7	22398174-120SF7	environmental	Water	Peine	July, 2008	Germany	B021	1	0	0	1	1	0	0	0	0	0	0	1	0	0	1	0	1	0	0	1	0	0	0	1	1	1	0	0	0	0	0	0	0	0	0	1	1	1	0	1	0	0
20319351-120D5	20319351-120D5	environmental	Water	Peine	October, 2007	Germany	B420	1	0	0	1	1	0	1	0	0	0	0	1	0	0	1	0	0	0	0	1	0	0	0	1	1	1	0	0	0	1	0	0	0	0	0	1	1	1	0	1	0	0
20319100-120SE7	20319100-120SE7	environmental	Water	Peine	July, 2008	Germany	CF92	1	1	0	0	0	1	1	1	1	1	0	0	1	0	1	1	0	0	0	0	1	1	0	0	0	0	1	0	0	0	0	0	0	0	0	1	1	1	1	1	0	0
20319423-120B6	20319423-120B6	environmental	Water	Peine	October, 2007	Germany	D421	1	1	0	0	1	0	1	0	0	0	0	1	0	0	1	0	1	1	0	0	0	1	0	1	0	0	0	0	1	1	0	0	0	1	1	1	1	1	0	1	1	1
15352574-120E2	15352574-120E2	environmental	Water	Peine	October, 2007	Germany	E421	1	1	0	1	0	0	1	0	0	0	0	1	0	0	1	0	1	0	1	0	0	1	0	1	0	0	0	0	1	0	0	0	0	1	1	1	1	1	0	1	0	0
15352576-120E9	15352576-120E9	environmental	Water	Peine	October, 2007	Germany	E99A	1	1	0	1	0	1	0	0	1	1	0	0	1	1	0	1	0	0	0	0	1	1	0	0	1	0	1	1	0	1	1	0	0	0	0	1	1	1	0	1	0	1
20319343-120E8	20319343-120E8	environmental	Water	Peine	October, 2007	Germany	EC22	1	1	0	1	0	1	1	0	0	0	0	1	0	0	1	1	0	0	0	1	0	1	0	1	0	1	1	0	0	0	0	0	0	0	0	1	1	1	0	1	0	0
20319093-120SD2	20319093-120SD2	environmental	Water	Peine	July, 2008	Germany	EC2A	1	1	0	1	0	1	1	0	0	0	0	1	0	1	0	1	0	0	0	1	0	1	0	0	0	1	1	0	1	1	1	0	0	0	0	1	1	1	0	1	0	0
20319087-120SA1	20319087-120SA1	environmental	Water	Peine	July, 2008	Germany	F429	1	1	0	1	1	0	1	0	0	0	0	1	0	1	0	0	1	1	0	0	0	1	0	1	1	1	0	0	1	1	1	0	0	1	0	1	1	1	1	1	0	0
15352425-120D3	15352425-120D3	environmental	Water	Peine	October, 2007	Germany	F49B	1	1	0	1	1	0	1	0	0	1	0	0	1	1	0	1	1	1	0	0	0	0	0	0	1	1	0	0	0	1	1	0	0	0	0	0	0	0	0	1	0	0
22398170-429SE4	17849-84	environmental	Water	Ströhen	July, 2008	Germany	0812	0	0	0	0	0	1	0	0	0	0	0	0	1	0	1	1	0	1	0	0	0	1	0	1	0	0	1	1	1	0	0	0	0	1	0	1	1	1	1	1	0	0
20319293-429E5	20319293-429E5	environmental	Water	Ströhen	October, 2007	Germany	0C2E	0	0	1	0	0	1	1	0	0	0	0	1	0	1	0	1	0	1	0	0	0	1	0	0	1	1	1	0	1	1	1	1	1	1	0	0	0	0	0	1	0	0
20319295-429E2	20319295-429E2	environmental	Water	Ströhen	October, 2007	Germany	239A	0	0	0	1	0	0	0	1	1	1	0	0	1	1	0	1	0	1	0	0	0	1	0	1	1	0	1	1	1	1	1	1	1	1	0	1	1	0	0	1	0	0
22398191-429SF6	22398191-429SF6	environmental	Water	Ströhen	July, 2008	Germany	2C9A	0	0	0	1	0	1	1	0	0	1	0	0	1	1	0	1	0	1	0	0	0	1	0	1	0	0	1	0	0	1	1	1	1	0	0	1	1	1	0	1	0	1
20319297-429D2	20319297-429D2	environmental	Water	Ströhen	October, 2007	Germany	4C12	0	1	0	0	0	1	1	0	0	0	0	0	1	0	1	1	0	0	1	0	0	1	0	0	1	0	1	1	1	1	0	0	0	0	0	0	1	0	1	1	0	0
15352440-429C4	15352440-429C4	environmental	Water	Ströhen	October, 2007	Germany	4E22	0	1	0	0	0	1	1	1	0	0	0	1	0	0	1	1	0	0	0	0	1	1	0	0	0	0	0	0	1	0	0	0	0	0	0	0	0	0	0	1	0	0
22398177-429SF1	22398177-429SF1	environmental	Water	Ströhen	July, 2008	Germany	6D9A	0	1	0	1	0	1	1	0	1	1	0	0	1	1	0	1	0	0	0	0	1	1	0	0	0	0	1	0	1	1	1	0	0	0	0	0	0	0	0	1	0	0
15352444-429D1	15352444-429D1	environmental	Water	Ströhen	October, 2007	Germany	AE1A	1	0	0	1	0	1	1	1	0	0	0	0	1	1	0	1	0	1	0	0	0	1	0	0	1	1	1	0	0	1	1	0	0	0	0	0	0	0	0	1	0	0
15352441-429C3	15352441-429C3	environmental	Water	Ströhen	October, 2007	Germany	B020	1	0	0	1	1	0	0	0	0	0	0	1	0	0	1	0	0	0	0	1	0	0	0	1	0	0	0	0	0	0	0	0	0	0	0	0	1	0	1	1	0	0
20319320-429E4	20319320-429E4	environmental	Water	Ströhen	October, 2007	Germany	E022	1	1	0	1	0	0	0	0	0	0	0	1	0	0	1	1	0	0	1	0	0	1	0	1	1	1	1	0	1	0	0	0	0	0	0	1	1	0	0	1	0	0
15352436-429A2	15352436-429A2	environmental	Water	Ströhen	October, 2007	Germany	E84A	1	1	0	1	0	1	0	0	0	0	1	0	0	1	0	1	0	0	0	0	1	1	0	0	0	0	1	1	0	1	1	0	0	0	0	1	1	1	0	1	0	0
15352435-429A1	15352435-429A1	environmental	Water	Ströhen	October, 2007	Germany	F46A	1	1	0	1	1	0	1	0	0	0	1	1	0	1	0	1	0	0	0	0	1	1	#REF!	0	0	0	0	0	0	1	1	0	0	0	0	0	0	0	1	1	0	0
20319292-429C1	20319292-429C1	environmental	Water	Ströhen	October, 2007	Germany	FD82	1	1	0	1	1	1	1	0	1	1	0	0	0	0	1	1	0	1	0	1	0	1	1	1	1	1	1	1	1	0	0	0	0	1	0	1	1	0	0	1	0	0
2192		?	?	?		?	049A	0	0	0	0	0	0	1	0	0	1	0	0	1	1	0	1	0	1	0	0	0	1	0	2	0	0	0	0	0	1	1	1	1	0	1	0	x	x	x	x	0	0
2192		?	?	?		?	049E	0	0	1	0	0	0	1	0	0	1	0	0	1	1	0	1	0	1	0	0	0	1	0	2	0	0	0	0	0	1	1	1	1	0	1	0	x	x	x	x	0	0
23278-006		CF	Sputum	?		Germany	200A	0	0	0	1	0	0	0	0	0	0	0	0	0	1	0	1	0	1	0	0	0	1	0	0	0	0	0	1	0	1	1	0	0	0	0	0	0	0	0	0	0	0
C3719		?	?	?		?	4012	0	1	0	0	0	0	0	0	0	0	0	0	1	0	1	1	0	0	1	0	0	1	0	1	0	0	1	0	1	0	0	0	0	0	1	0	x	x	x	x	0	0
CF	04002	CF	Sputum	?		Germany	6E12	0	1	0	1	0	1	1	1	0	0	0	0	1	0	1	1	0	0	0	0	1	1	0	1	0	0	0	0	0	0	0	0	0	1	0	0	0	0	0	0	0	0
174728-001		CF	nose	?		Germany	C40A	1	1	0	0	0	0	1	0	0	0	0	0	0	1	0	1	0	0	0	0	0	1	0	1	1	0	1	0	0	1	1	1	1	0	1	0	1	1	1	0	0	0
CF	04004	CF	nose	?		Germany	F421	1	1	0	1	1	0	1	0	0	0	0	1	0	0	1	0	1	0	0	1	0	1	0	0	0	0	1	0	0	0	0	0	0	1	1	1	1	1	0	1	0	0
Zw	115	CF	throat swab	Aachen	1997-12-23	Germany	4022	0	1	0	0	0	0	0	0	0	0	0	1	0	0	1	1	0	0	1	0	0	1	0	1	0	0	1	0	1	0	0	0	0	1	0	0	1	1	1	1	0	0
Zw	116	CF	throat swab	Aachen	1997-12-23	Germany	4022	0	1	0	0	0	0	0	0	0	0	0	1	0	0	1	1	0	0	1	0	0	0	0	0	0	0	1	0	1	0	0	0	0	0	0	0	0	0	0	0	0	0
Zw	71	CF	throat swab	Aachen	1997-04-09	Germany	EC4A	1	1	0	1	0	1	1	0	0	0	1	0	0	1	0	1	0	0	0	0	1	1	0	1	1	0	0	0	0	1	1	1	1	0	0	0	0	0	1	1	0	0
Zw	72	CF	throat swab	Aachen	1997-04-09	Germany	EC4A	1	1	0	1	0	1	1	0	0	0	1	0	0	1	0	1	0	0	0	0	1	1	0	1	1	0	0	0	0	1	1	1	1	0	0	0	0	0	1	1	0	0
Zw	85_2	CF	throat swab	Aberdeen	1997-08-04	Great Britain	D421	1	1	0	0	1	0	1	0	0	0	0	1	0	0	1	0	1	1	0	0	0	1	0	1	1	0	0	0	0	0	0	0	0	1	1	1	0	1	0	0	1	1
Zw	86	CF	throat swab	Aberdeen	1997-08-04	Great Britain	D421	1	1	0	0	1	0	1	0	0	0	0	1	0	0	1	0	1	1	0	0	0	1	0	1	1	0	0	0	1	0	0	0	0	1	1	1	0	1	0	0	1	1
15352602-401F1	571A-92	environmental	Water	Allerbruch	October, 2007	Germany	062E	0	0	1	0	0	0	1	1	0	0	0	1	0	1	0	1	0	1	0	0	0	1	0	1	0	0	1	0	0	1	1	1	1	0	0	0	0	0	0	1	0	0
15352600-401D1	15352600-401D1	environmental	Water	Allerbruch	October, 2007	Germany	B420	1	0	0	1	1	0	1	0	0	0	0	1	0	0	1	0	0	1	0	0	0	0	0	1	1	1	0	0	0	0	0	0	0	0	0	0	0	0	0	1	0	0
20319181-1508	20319181-1508	environmental	Freshwater	Arakawa River AK4, 0 m, Tokyo	November, 2003	Japan	3C2A	0	0	0	1	1	1	1	0	0	0	0	1	0	1	0	1	0	0	0	1	0	1	0	0	0	0	0	1	0	1	1	0	0	1	0	1	1	1	1	1	0	0
20319249-206	20319249-206	environmental	Freshwater	Arakawa River, AK1, Saitama	May, 2003	Japan	4C23	0	1	0	0	0	1	1	0	0	0	0	1	0	0	1	1	1	0	0	0	1	1	0	0	0	0	0	1	0	0	0	0	0	1	1	0	0	0	0	1	0	0
Zw	5	CF	throat swab	Aschaffenburg	1996-12-19	Germany	6FAE	0	1	1	1	0	1	1	1	1	1	0	1	0	1	0	1	0	0	0	0	1	1	0	0	1	0	0	0	0	1	1	1	1	1	0	0	0	1	1	0	0	0
GR	2057	acute infection	?	Athens	1995	Greece	2C92	0	0	0	1	0	1	1	0	0	1	0	0	1	0	1	1	0	x	x	x	x	x	x	1	1	1	1	0	1	0	0	0	0	0	x	x	0	1	0	0	x	x
GR	2052	acute infection	?	Athens	1995	Greece	2C92	0	0	0	1	0	1	1	0	0	1	0	0	1	0	1	1	0	x	x	x	x	x	x	1	1	1	1	0	1	0	0	0	0	0	x	x	0	1	0	0	x	x
GR	2248	acute infection		Athens	1995	Greece	6D92	0	1	0	1	0	1	1	0	1	1	0	0	1	0	1	1	0	0	0	0	1	1	0	0	0	0	1	1	0	0	0	0	0	0	1	0	0	1	0	0	0	0
VD	13	acute infection	lung (intubated patient)	Barcelona		Spain	2C2E	0	0	1	1	0	1	1	0	0	0	0	1	0	1	0	1	0	0	0	0	1	1	0	1	0	0	1	0	1	1	1	1	1	0	1	0	0	1	0	1	0	1
VD	18	acute infection	lung (intubated patient)	Barcelona		Spain	E469	1	1	0	1	0	0	1	0	0	0	1	1	0	1	0	0	1	0	0	0	1	1	0	1	1	1	0	0	0	1	1	0	0	0	0	0	1	1	0	1	0	0
VD	47	acute infection	lung (intubated patient)	Belgrade		Serbia	6D92	0	1	0	1	0	1	1	0	1	1	0	0	1	0	1	1	0	0	0	0	0	1	0	0	0	0	1	1	1	0	0	0	0	1	1	0	1	1	0	1	0	0
VD	9	acute infection	lung (intubated patient)	Belgrade		Serbia	6D92	0	1	0	1	0	1	1	0	1	1	0	0	1	0	1	1	0	0	0	0	1	1	0	0	0	0	1	1	1	0	0	0	0	1	1	0	1	1	0	1	0	0
VD	42	acute infection	lung (intubated patient)	Belgrade		Serbia	F469	1	1	0	1	1	0	1	0	0	0	1	1	0	1	0	0	1	0	0	1	0	1	0	0	0	0	0	0	0	1	1	0	0	1	1	0	0	0	0	1	0	0
VD	6	acute infection	lung (intubated patient)	Belgrade		Serbia	F469	1	1	0	1	1	0	1	0	0	0	1	1	0	1	0	0	1	0	0	1	0	1	0	0	0	0	0	0	0	1	1	0	0	1	1	0	0	0	0	1	0	0
VD	14	acute infection	lung (intubated patient)	Besançon		Frankreich	261A	0	0	0	1	0	0	1	1	0	0	0	0	1	1	0	1	0	0	0	0	1	1	0	0	0	0	0	0	0	1	1	0	0	0	0	0	0	0	0	1	0	0
Ker	22	acute infection	Keratits	Birmingham		Great Britain	A429	1	0	0	1	0	0	1	0	0	0	0	1	0	1	0	0	1	0	1	0	0	1	0	0	1	1	0	1	0	1	1	0	0	1	0	0	0	0	0	1	0	0
Ker	68	acute infection	Keratits	Birmingham		Great Britain	E469	1	1	0	1	0	0	1	0	0	0	1	1	0	1	0	0	1	0	1	0	0	0	0	0	0	0	0	0	0	1	1	0	0	0	0	0	0	0	0	1	0	0
Zw	15_1	CF	throat swab	Bonn	1996-11-19	Germany	6E12	0	1	0	1	0	1	1	1	0	0	0	0	1	0	1	1	0	x	x	x	x	x	x	1	0	0	1	0	0	0	0	0	0	1	x	x	0	0	1	0	x	x
Zw	16	CF	throat swab	Bonn	1996-11-19	Germany	6E12	0	1	0	1	0	1	1	1	0	0	0	0	1	0	1	1	0	0	0	0	1	1	0	1	0	0	1	0	0	0	0	0	0	0	0	0	0	0	1	0	0	0
20319063-114SA3	14821-78	environmental	Water	Börßum	July, 2008	Germany	081A	0	0	0	0	0	1	0	0	0	0	0	0	1	1	0	1	0	1	0	0	0	1	0	1	0	1	1	1	1	1	1	1	1	0	0	0	0	0	0	1	0	0
20319401-114D3	20319401-114D3	environmental	Water	Börßum	October, 2007	Germany	2C22	0	0	0	1	0	1	1	0	0	0	0	1	0	0	1	1	0	0	0	1	0	1	0	1	1	0	1	0	1	0	0	0	0	0	0	0	0	0	0	1	0	0
22398407-114SA7	22398407-114SA7	environmental	Water	Börßum	July, 2008	Germany	2FAA	0	0	0	1	0	1	1	1	1	1	0	1	0	1	0	1	0	0	1	0	0	1	0	0	0	1	0	0	1	1	1	1	1	0	0	0	0	0	0	1	0	0
20319071-114SC1	20319071-114SC1	environmental	Water	Börßum	July, 2008	Germany	3C52	0	0	0	1	1	1	1	0	0	0	1	0	1	0	1	1	0	0	0	0	1	1	0	0	1	0	1	0	1	0	0	0	0	1	0	1	1	1	1	1	0	1
20319076-114SE1	20319076-114SE1	environmental	Water	Börßum	July, 2008	Germany	4C2E	0	1	1	0	0	1	1	0	0	0	0	1	0	1	0	1	0	0	0	0	1	1	0	0	0	0	1	0	1	1	1	1	1	0	0	1	1	1	0	1	0	0
20319073-114SB3	20319073-114SB3	environmental	Water	Börßum	July, 2008	Germany	642A	0	1	0	1	0	0	1	0	0	0	0	1	0	1	0	1	0	0	0	0	1	0	0	0	1	0	1	0	0	1	1	1	1	0	0	1	1	1	0	1	0	0
20319426-114F1	20319426-114F1	environmental	Water	Börßum	October, 2007	Germany	85AA	1	0	0	0	0	0	1	0	1	1	0	1	0	1	0	1	0	0	0	1	0	1	0	1	0	1	1	0	1	1	1	0	0	1	0	1	1	1	0	1	0	0
20319425-114A2	20319425-114A2	environmental	Water	Börßum	October, 2007	Germany	A99A	1	0	0	1	0	1	0	0	1	1	0	0	1	1	0	1	0	1	0	0	0	1	0	1	1	1	1	0	0	1	1	0	0	0	0	0	0	0	0	1	0	0
20319080-114SC3	20319080-114SC3	environmental	Water	Börßum	July, 2008	Germany	B420	1	0	0	1	1	0	1	0	0	0	0	1	0	0	1	0	0	0	0	1	0	0	0	1	1	1	0	0	0	0	0	0	0	0	0	1	1	1	0	1	0	0
20319074-114SB4	20319074-114SB4	environmental	Water	Börßum	July, 2008	Germany	D469	1	1	0	0	1	0	1	0	0	0	1	1	0	1	0	0	1	1	0	0	0	1	0	1	1	0	0	0	0	1	1	0	0	0	0	0	0	0	0	1	0	0
20319422-114D2	20319422-114D2	environmental	Water	Börßum	October, 2007	Germany	EA0A	1	1	0	1	0	1	0	1	0	0	0	0	0	1	0	1	0	1	0	0	0	1	0	1	0	0	1	0	1	1	1	0	0	1	0	0	1	0	1	1	0	0
20319427-114D1	20319427-114D1	environmental	Water	Börßum	October, 2007	Germany	F421	1	1	0	1	1	0	1	0	0	0	0	1	0	0	1	0	1	1	0	0	0	1	0	0	1	0	0	1	1	0	0	0	0	1	1	1	1	1	1	1	0	0
20319081-114SF2	20319081-114SF2	environmental	Water	Börßum	July, 2008	Germany	F429	1	1	0	1	1	0	1	0	0	0	0	1	0	1	0	0	1	1	0	0	0	1	0	1	0	0	0	0	1	1	1	0	0	0	0	1	1	0	0	1	0	0
20319061-114SA1	20319061-114SA1	environmental	Water	Börßum	July, 2008	Germany	F469	1	1	0	1	1	0	1	0	0	0	1	1	0	1	0	0	1	1	0	0	0	1	0	1	0	0	0	0	1	1	1	0	0	0	0	1	1	0	0	1	0	0
20319062-114SA2	20319062-114SA2	environmental	Water	Börßum	July, 2008	Germany	F46A	1	1	0	1	1	0	1	0	0	0	1	1	0	1	0	1	0	1	0	0	0	1	0	1	0	0	0	0	1	1	1	0	0	0	0	1	1	0	0	1	0	0
PA14		acute infection	burnwound	Boston		USA	D421	1	1	0	0	1	0	1	0	0	0	0	1	0	0	1	0	1	1	0	0	0	1	0	1	1	0	0	0	1	0	0	0	0	1	1	1	1	1	0	0	1	1
22398405-924SD3	52214B-97	environmental	Water	Brake-Sieltief	July, 2008	Germany	0812	0	0	0	0	0	1	0	0	0	0	0	0	1	0	1	1	0	1	0	0	0	1	0	1	0	0	1	1	1	0	0	0	0	1	0	1	1	0	0	1	0	0
22398416-924SD1	22398416-924SD1	environmental	Water	Brake-Sieltief	July, 2008	Germany	0D9A	0	0	0	0	0	1	1	0	1	1	0	0	1	1	0	1	0	1	0	0	0	1	0	1	0	1	1	0	0	1	1	0	0	0	0	0	0	0	0	1	0	0
22398399-924SE1	22398399-924SE1	environmental	Water	Brake-Sieltief	July, 2008	Germany	2E1A	0	0	0	1	0	1	1	1	0	0	0	0	1	1	0	1	0	1	0	0	0	1	0	0	1	1	0	0	1	1	1	0	0	0	0	0	0	0	0	1	0	0
22398398-924SE4	22398398-924SE4	environmental	Water	Brake-Sieltief	July, 2008	Germany	6D9A	0	1	0	1	0	1	1	0	1	1	0	0	1	1	0	1	0	1	0	0	0	1	0	1	0	0	1	0	0	1	1	0	0	1	0	0	1	1	1	1	0	1
22398392-924SA3	22398392-924SA3	environmental	Water	Brake-Sieltief	July, 2008	Germany	B420	1	0	0	1	1	0	1	0	0	0	0	1	0	0	1	0	0	0	0	1	0	0	0	1	1	1	0	0	0	0	0	0	0	0	0	0	0	0	0	1	0	0
22398391-924SA1	22398391-924SA1	environmental	Water	Brake-Sieltief	July, 2008	Germany	CBA3	1	1	0	0	0	1	0	1	1	1	0	1	0	0	1	1	1	0	0	0	1	1	0	0	1	1	0	0	0	0	0	0	0	1	1	1	1	1	0	1	0	1
22398400-924SB3	22398400-924SB3	environmental	Water	Brake-Sieltief	July, 2008	Germany	EC22	1	1	0	1	0	1	1	0	0	0	0	1	0	0	1	1	0	0	0	1	0	1	0	1	0	0	1	0	0	0	0	0	0	0	0	1	1	1	0	1	0	0
22398421-924SF7	22398421-924SF7	environmental	Water	Brake-Sieltief	July, 2008	Germany	F46A	1	1	0	1	1	0	1	0	0	0	1	1	0	1	0	1	0	1	0	0	0	1	0	1	1	0	0	0	1	1	1	0	0	0	0	0	0	0	1	1	0	0
20319026-902SC2	20319026-902SC2	environmental	Water	Brake-Weser	July, 2008	Germany	0322	0	0	0	0	0	0	0	1	1	0	0	1	0	0	1	1	0	1	0	0	0	1	0	1	1	1	1	1	1	0	0	0	0	1	0	0	0	0	0	1	0	0
15352455-902E1	15352455-902E1	environmental	Water	Brake-Weser	October, 2007	Germany	239A	0	0	0	1	0	0	0	1	1	1	0	0	1	1	0	1	0	1	0	0	0	1	0	1	1	1	1	1	1	1	1	1	1	1	0	1	0	1	0	0	0	0
20319029-902SC4	20319029-902SC4	environmental	Water	Brake-Weser	July, 2008	Germany	262A	0	0	0	1	0	0	1	1	0	0	0	1	0	1	0	1	0	0	0	0	1	1	0	1	0	0	1	0	1	1	1	0	0	0	0	1	1	1	1	1	0	0
20319028-902SB4	20319028-902SB4	environmental	Water	Brake-Weser	July, 2008	Germany	4992	0	1	0	0	0	1	0	0	1	1	0	0	1	0	1	1	0	1	0	0	0	1	0	1	1	1	1	1	1	0	0	0	0	1	0	0	0	0	1	1	0	0
15352461-902C1	15352461-902C1	environmental	Water	Brake-Weser	October, 2007	Germany	4B9A	0	1	0	0	0	1	0	1	1	1	0	0	1	1	0	1	0	0	0	0	0	1	0	0	0	1	1	0	1	1	1	1	1	1	0	1	1	0	0	1	0	0
20319033-902SD3	20319033-902SD3	environmental	Water	Brake-Weser	July, 2008	Germany	B411	1	0	0	1	1	0	1	0	0	0	0	0	1	0	1	0	1	0	0	0	0	1	0	1	1	1	0	0	0	0	0	0	0	0	0	0	1	0	1	1	0	0
20319025-902SC1	20319025-902SC1	environmental	Water	Brake-Weser	July, 2008	Germany	B420	1	0	0	1	1	0	1	0	0	0	0	1	0	0	1	0	0	1	0	0	0	0	0	1	1	1	0	0	0	0	0	0	0	0	0	0	0	0	0	1	0	0
15352603-902D1	15352603-902D1	environmental	Water	Brake-Weser	October, 2007	Germany	C40A	1	1	0	0	0	0	1	0	0	0	0	0	0	1	0	1	0	0	0	1	0	1	0	1	1	0	1	0	0	1	1	1	1	1	0	1	1	1	1	1	0	0
15352454-902E2	15352454-902E2	environmental	Water	Brake-Weser	October, 2007	Germany	D469	1	1	0	0	1	0	1	0	0	0	1	1	0	1	0	0	1	1	0	0	0	1	0	1	1	0	0	0	0	1	1	0	0	0	0	0	0	0	0	0	0	0
15352453-902F1	15352453-902F1	environmental	Water	Brake-Weser	October, 2007	Germany	E41B	1	1	0	1	0	0	1	0	0	0	0	0	1	1	0	1	1	1	0	0	0	1	0	0	0	0	0	0	1	1	1	0	0	1	0	1	0	0	1	1	0	0
20319034-902SE1	20319034-902SE1	environmental	Water	Brake-Weser	July, 2008	Germany	E82E	1	1	1	1	0	1	0	0	0	0	0	1	0	1	0	1	0	0	0	0	1	1	0	1	0	0	0	0	0	1	1	1	1	0	0	0	0	0	0	1	0	0
22398381-902SB1	22398381-902SB1	environmental	Water	Brake-Weser	July, 2008	Germany	EC22	1	1	0	1	0	1	1	0	0	0	0	1	0	0	1	1	0	0	0	1	0	1	0	1	0	0	1	0	0	0	0	0	0	0	0	0	1	0	1	1	0	0
15352458-902E3	15352458-902E3	environmental	Water	Brake-Weser	October, 2007	Germany	F46A	1	1	0	1	1	0	1	0	0	0	1	1	0	1	0	1	0	0	0	0	1	1	0	0	0	0	0	0	0	1	1	0	0	0	0	0	0	0	1	1	0	0
H14	1	CF	throat swab	Bremen	1986-04-07	Germany	AC9A	1	0	0	1	0	1	1	0	0	1	0	0	1	1	0	1	0	1	0	0	0	1	0	1	1	0	1	0	0	1	1	0	0	0	0	0	0	0	0	0	0	0
H16	52_1	CF	throat swab	Bremen	1996-05-17	Germany	EC12	1	1	0	1	0	1	1	0	0	0	0	0	1	0	1	1	0	0	1	0	0	1	0	1	0	0	1	0	0	0	0	0	0	0	1	0	1	1	1	0	0	0
Ker	60	acute infection	Keratits	Bristol		Great Britain	0C1A	0	0	0	0	0	1	1	0	0	0	0	0	1	1	0	1	0	0	1	0	0	0	0	0	1	0	1	0	0	1	1	1	1	0	1	0	0	1	1	1	0	0
Ker	43	acute infection	Keratits	Bristol		Great Britain	3C2A	0	0	0	1	1	1	1	0	0	0	0	1	0	1	0	1	0	0	0	1	0	1	0	0	0	0	0	1	0	1	1	0	0	0	1	0	1	0	0	1	0	0
Ker	52	acute infection	Keratits	Bristol		Great Britain	7C2E	0	1	1	1	1	1	1	0	0	0	0	1	0	1	0	1	0	0	0	0	1	0	0	0	0	1	1	0	0	1	1	1	1	0	0	0	1	1	0	1	0	0
Ker	35	acute infection	Keratits	Bristol	vermutlich C40A	Great Britain	840A	1	0	0	0	0	0	1	0	0	0	0	0	0	1	0	1	0	0	1	0	0	1	0	1	1	0	1	0	0	1	1	1	1	0	1	0	1	1	1	1	0	0
Ker	6	acute infection	Keratits	Bristol		Great Britain	A429	1	0	0	1	0	0	1	0	0	0	0	1	0	1	0	0	1	1	0	0	0	1	0	0	0	0	0	0	0	1	1	0	0	1	0	1	0	0	0	1	0	0
Ker	10	acute infection	Keratits	Bristol		Great Britain	A429	1	0	0	1	0	0	1	0	0	0	0	1	0	1	0	0	1	1	0	0	0	1	0	0	0	0	0	0	0	1	1	0	0	1	0	1	0	0	0	1	0	0
Ker	13	acute infection	Keratits	Bristol		Great Britain	B429	1	0	0	1	1	0	1	0	0	0	0	1	0	1	0	0	1	1	0	0	0	0	0	1	0	0	0	0	0	1	1	0	0	1	0	0	0	1	0	1	0	0
Ker	34	acute infection	Keratits	Bristol		Great Britain	C40A	1	1	0	0	0	0	1	0	0	0	0	0	0	1	0	1	0	0	1	0	0	0	0	1	0	0	1	0	0	1	1	1	1	0	0	0	0	0	0	1	0	0
Ker	19	acute infection	Keratits	Bristol		Great Britain	F469	1	1	0	1	1	0	1	0	0	0	1	1	0	1	0	0	1	0	0	1	0	1	0	0	0	0	0	0	0	1	1	0	0	1	1	0	0	0	0	1	0	0
Ker	38	acute infection	Keratits	Bristol		Great Britain	F469	1	1	0	1	1	0	1	0	0	0	1	1	0	1	0	0	1	0	0	1	0	1	0	0	0	0	0	0	0	1	1	0	0	1	1	0	0	0	0	1	0	0
15352651-W15Dec3	15352651-W15Dec3	environmental	Water	Brussels	2001	Belgium	149A	0	0	0	0	1	0	1	0	0	1	0	0	1	1	0	1	0	1	0	0	0	1	0	1	0	0	0	0	0	1	1	1	1	1	0	1	1	0	0	1	0	0
15352659-W15Dec2	15352659-W15Dec2	environmental	Water	Brussels	2001	Belgium	149A	0	0	0	0	1	0	1	0	0	1	0	0	1	1	0	1	0	1	0	0	0	1	0	1	0	0	0	0	0	1	1	1	1	1	0	1	1	0	0	1	0	0
15352657-W5Aug16	15352657-W5Aug16	environmental	Water	Brussels	2001	Belgium	259A	0	0	0	1	0	0	1	0	1	1	0	0	1	1	0	1	0	1	0	0	0	1	0	1	1	1	0	0	0	1	1	1	1	1	0	1	0	0	0	1	0	0
15352658-W15Dec4	15352658-W15Dec4	environmental	Water	Brussels	2001	Belgium	2F82	0	0	0	1	0	1	1	1	1	1	0	0	0	0	1	1	0	0	0	0	1	1	0	1	0	1	1	1	1	0	0	0	0	1	0	1	0	1	0	1	0	0
15352652-W11Aug25	15352652-W11Aug25	environmental	Water	Brussels	2001	Belgium	6C1A	0	1	0	1	0	1	1	0	0	0	0	0	1	1	0	1	0	0	0	0	1	1	0	0	0	0	1	0	0	1	1	1	1	0	0	0	0	0	0	1	0	0
15352653-W15Aug23	15352653-W15Aug23	environmental	Water	Brussels	2001	Belgium	6C2A	0	1	0	1	0	1	1	0	0	0	0	1	0	1	0	1	0	0	1	0	0	1	0	0	0	0	0	0	1	1	1	1	1	0	0	1	1	1	0	1	0	0
15352670-W5Aug28	15352670-W5Aug28	environmental	Water	Brussels	2001	Belgium	C40A	1	1	0	0	0	0	1	0	0	0	0	0	0	1	0	1	0	0	0	0	0	0	0	1	1	0	0	0	0	1	1	1	1	1	0	1	1	1	1	1	0	0
15352656-W15Aug30	15352656-W15Aug30	environmental	Water	Brussels	2001	Belgium	EA0A	1	1	0	1	0	1	0	1	0	0	0	0	0	1	0	1	0	1	0	0	0	1	0	1	0	0	1	0	1	1	1	0	0	1	0	0	1	0	1	1	0	0
15352665-W15Apr4	15352665-W15Apr4	environmental	Water	Brussels	2001	Belgium	F429	1	1	0	1	1	0	1	0	0	0	0	1	0	1	0	0	1	1	0	0	0	1	0	1	1	1	0	0	1	1	1	0	0	1	0	1	1	0	0	1	0	0
15352655-W15Dec14	15352655-W15Dec14	environmental	Water	Brussels	2001	Belgium	F469	1	1	0	1	1	0	1	0	0	0	1	1	0	1	0	0	1	0	0	1	0	1	0	0	0	0	0	0	0	1	1	0	0	1	0	1	0	0	0	1	0	0
H25	57	CF	throat swab	Bueckeburg	2001-11-12	Germany	0C2E	0	0	1	0	0	1	1	0	0	0	0	1	0	1	0	1	0	1	0	0	0	1	0	0	1	1	1	0	1	1	1	1	1	1	0	0	0	0	0	0	0	0
H32	1	CF	throat swab	Bueckeburg	1987-11-10	Germany	0C2E	0	0	1	0	0	1	1	0	0	0	0	1	0	1	0	1	0	1	0	0	0	1	0	0	1	1	1	0	1	1	1	1	1	1	0	0	0	0	0	0	0	0
H28	20	CF	throat swab	Bueckeburg	1991-01-23	Germany	6D92	0	1	0	1	0	1	1	0	1	1	0	0	1	0	1	1	0	0	1	0	0	1	0	1	1	0	1	0	1	0	0	0	0	0	1	0	1	1	1	1	0	0
H25	1	CF	throat swab	Bueckeburg	1986-01-28	Germany	C40A	1	1	0	0	0	0	1	0	0	0	0	0	0	1	0	1	0	0	0	1	0	1	0	1	1	0	1	0	0	1	1	1	1	1	1	0	1	1	1	0	0	0
H28	2	CF	throat swab	Bueckeburg	1986-08-19	Germany	C40A	1	1	0	0	0	0	1	0	0	0	0	0	0	1	0	1	0	0	0	0	0	1	0	1	1	0	1	0	0	1	1	1	1	1	1	0	1	1	0	0	0	0
H32	2	CF	throat swab	Bueckeburg	1987-11-10	Germany	C40A	1	1	0	0	0	0	1	0	0	0	0	0	0	1	0	1	0	0	0	0	0	1	0	1	1	0	1	0	0	1	1	1	1	1	1	0	0	0	0	0	0	0
H32	5	CF	throat swab	Bueckeburg	1988-06-08	Germany	D421	1	1	0	0	1	0	1	0	0	0	0	1	0	0	1	0	1	1	0	0	0	1	0	1	0	0	1	0	1	0	0	0	0	1	1	1	0	1	0	1	1	1
15352634-M19A.1	15352634-M19A.1	environmental	Soil	Cano Garzas		Colombia	6C22	0	1	0	1	0	1	1	0	0	0	0	1	0	0	1	1	0	0	0	0	1	1	0	0	0	0	1	1	1	0	0	0	0	0	0	0	0	0	0	1	0	0
15352633-M8A.4	15352633-M8A.4	environmental	Water	Cano Limon	2001	Colombia	2822	0	0	0	1	0	1	0	0	0	0	0	1	0	0	1	1	0	0	0	0	1	1	0	0	1	1	1	0	1	0	0	0	0	0	0	0	0	0	0	1	0	0
15352648-M9A.1	15352648-M9A.1	environmental	Soil	Capachos		Colombia	2C0A	0	0	0	1	0	1	1	0	0	0	0	0	0	1	0	1	0	0	0	0	1	1	0	0	0	1	1	0	0	1	1	0	0	0	1	0	0	0	0	1	0	0
20319325-706B1	20319325-706B1	environmental	Water	Celle	October, 2007	Germany	282A	0	0	0	1	0	1	0	0	0	0	0	1	0	1	0	1	0	0	0	0	1	1	0	0	1	1	0	0	1	1	1	0	0	0	0	0	0	0	0	1	0	0
20319050-706SC3	20319050-706SC3	environmental	Water	Celle	July, 2008	Germany	2C12	0	0	0	1	0	1	1	0	0	0	0	0	1	0	1	1	0	1	0	0	0	1	0	0	1	0	1	0	0	0	0	0	0	0	0	1	1	0	0	1	0	0
15352596-706C4	15352596-706C4	environmental	Water	Celle	October, 2007	Germany	4992	0	1	0	0	0	1	0	0	1	1	0	0	1	0	1	1	0	1	0	0	0	1	0	1	0	0	1	1	1	0	0	0	0	1	0	1	0	1	0	1	0	0
22398383-706SE5	22398383-706SE5	environmental	Water	Celle	July, 2008	Germany	4C1A	0	1	0	0	0	1	1	0	0	0	0	0	1	1	0	1	0	0	0	0	1	1	0	0	0	0	1	0	1	1	1	1	1	0	0	1	0	0	0	1	0	0
15352459-706F1	15352459-706F1	environmental	Water	Celle	October, 2007	Germany	B420	1	0	0	1	1	0	1	0	0	0	0	1	0	0	1	0	0	0	0	0	0	0	0	0	0	0	0	0	0	0	0	0	0	0	0	0	0	0	0	0	0	0
20319042-706SA1	20319042-706SA1	environmental	Water	Celle	July, 2008	Germany	CC9A	1	1	0	0	0	1	1	0	0	1	0	0	1	1	0	1	0	1	0	0	0	1	0	1	0	0	1	0	0	1	1	0	0	0	0	0	1	0	1	1	0	0
20319327-706C2	20319327-706C2	environmental	Water	Celle	October, 2007	Germany	EA0A	1	1	0	1	0	1	0	1	0	0	0	0	0	1	0	1	0	1	0	0	0	1	0	1	0	0	1	0	1	1	1	0	0	1	0	0	1	0	1	1	0	0
15352599-706B2	15352599-706B2	environmental	Water	Celle	October, 2007	Germany	EC29	1	1	0	1	0	1	1	0	0	0	0	1	0	1	0	0	1	0	1	0	0	1	0	1	1	0	0	1	1	1	1	0	0	1	0	1	1	1	0	1	0	0
15352460-706D1	15352460-706D1	environmental	Water	Celle	October, 2007	Germany	EF9A	1	1	0	1	0	1	1	1	1	1	0	0	1	1	0	1	0	0	0	0	1	1	0	0	0	1	1	0	1	1	1	1	1	1	0	1	1	1	1	1	0	0
20319179-1303	20319179-1303	environmental	Coastal	Coastal North of Kuroshio, S4, 0m	June, 2003	Japan	CC28	1	1	0	0	0	1	1	0	0	0	0	1	0	1	0	0	0	0	0	1	0	1	0	0	0	0	1	1	1	1	1	1	1	1	0	0	1	0	0	1	0	0
HJ2		CF	Sputum	Cologne	1990	Germany	0C2A	0	0	0	0	0	1	1	0	0	0	0	1	0	1	0	1	0	x	x	x	x	x	x	0	1	1	1	0	1	1	1	1	1	1	x	x	0	0	0	0	x	x
Zw	70	CF	throat swab	Cologne	1997-04-08	Germany	AC4A	1	0	0	1	0	1	1	0	0	0	1	0	0	1	0	1	0	1	0	0	0	1	0	1	1	1	1	0	0	1	1	1	1	0	0	0	0	0	1	0	0	0
17835A-84	K12	CF	sputum	Copenhagen	1984	Denmark	059A	0	0	0	0	0	0	1	0	1	1	0	0	1	1	0	1	0	0	1	0	0	1	0	1	0	0	1	0	0	1	1	1	1	0	0	0	0	0	0	1	0	0
P195-73	K7	CF	sputum	Copenhagen	1973	Denmark	0812	0	0	0	0	0	1	0	0	0	0	0	0	1	0	1	1	0	1	0	0	0	1	0	1	0	0	1	1	1	0	0	0	0	1	0	0	1	1	1	1	0	0
15945-80	K4	CF	sputum	Copenhagen	1980	Denmark	0C2E	0	0	1	0	0	1	1	0	0	0	0	1	0	1	0	1	0	1	0	0	0	1	0	0	1	1	1	0	1	1	1	1	1	1	0	0	0	0	0	1	0	0
14823-80	K11	CF	sputum	Copenhagen	1980	Denmark	239A	0	0	0	1	0	0	0	1	1	1	0	0	1	1	0	1	0	1	0	0	0	1	0	1	0	0	1	1	1	1	1	1	1	1	1	0	1	1	0	1	0	0
70306B-99	K2	CF	sputum	Copenhagen	1999	Denmark	2C22	0	0	0	1	0	1	1	0	0	0	0	1	0	0	1	1	0	0	0	0	0	1	0	1	0	0	1	0	1	1	1	1	1	0	0	0	1	1	0	0	0	0
474-88	K1	CF	sputum	Copenhagen	1988	Denmark	2C22	0	0	0	1	0	1	1	0	0	0	0	1	0	0	1	1	0	0	0	1	0	1	0	1	1	1	1	0	1	0	0	0	0	0	1	0	1	1	0	0	0	0
11392B-95	K8	CF	sputum	Copenhagen	1995	Denmark	2C22	0	0	0	1	0	1	1	0	0	0	0	1	0	0	1	1	0	0	1	1	0	1	0	1	1	1	1	0	1	0	0	0	0	0	1	0	1	1	0	0	0	0
571A-92	K12	CF	sputum	Copenhagen	1992	Denmark	2C2A	0	0	0	1	0	1	1	0	0	0	0	1	0	1	0	1	0	0	1	0	0	1	0	1	1	0	1	0	1	1	1	0	0	1	0	0	0	0	0	0	0	0
P238-73	K6	CF	sputum	Copenhagen	1973	Denmark	2C2A	0	0	0	1	0	1	1	0	0	0	0	1	0	1	0	1	0	0	1	0	0	1	0	1	0	0	0	0	0	0	0	0	0	0	0	0	0	0	0	0	0	0
67903A-99	K6	CF	sputum	Copenhagen	1999	Denmark	2F92	0	0	0	1	0	1	1	1	1	1	0	0	1	0	1	1	0	0	0	0	1	1	0	0	0	0	1	1	1	0	0	0	0	1	0	0	0	0	0	0	0	0
2733/92		CF	Sputum	Copenhagen	1992	Denmark	3C2A	0	0	0	1	1	1	1	0	0	0	0	1	0	1	0	1	0	0	0	1	0	1	0	0	0	0	0	1	0	1	1	0	0	0	1	0	1	0	0	0	0	0
2813 A/92		CF	Sputum	Copenhagen	1992	Denmark	4012	0	1	0	0	0	0	0	0	0	0	0	0	1	0	1	1	0	0	0	0	0	1	0	1	0	0	1	0	1	0	0	0	0	0	0	0	0	0	0	0	0	0
14765B-91	K9	CF	sputum	Copenhagen	1991	Denmark	4022	0	1	0	0	0	0	0	0	0	0	0	1	0	0	1	1	0	0	1	0	0	1	0	1	0	0	1	0	1	0	0	0	0	1	0	0	1	1	1	1	0	1
19696-84	K11	CF	sputum	Copenhagen	1984	Denmark	4022	0	1	0	0	0	0	0	0	0	0	0	1	0	0	1	1	0	0	1	0	0	1	0	1	0	0	1	0	1	0	0	0	0	1	0	0	1	1	1	1	0	1
19234-84	K7	CF	sputum	Copenhagen	1984	Denmark	4022	0	1	0	0	0	0	0	0	0	0	0	1	0	0	1	1	0	0	1	0	0	1	0	1	0	0	1	0	1	0	0	0	0	1	0	0	1	1	1	1	0	0
20688B-84	K10	CF	sputum	Copenhagen	1984	Denmark	4022	0	1	0	0	0	0	0	0	0	0	0	1	0	0	1	1	0	0	1	0	0	1	0	1	0	0	1	0	1	0	0	0	0	1	0	0	1	1	1	1	0	1
1738B-85	K12	CF	sputum	Copenhagen	1985	Denmark	4022	0	1	0	0	0	0	0	0	0	0	0	1	0	0	1	1	0	0	1	0	0	0	0	1	0	0	1	0	1	0	0	0	0	1	0	0	1	1	1	1	0	1
14958-91	K8	CF	sputum	Copenhagen	1991	Denmark	4022	0	1	0	0	0	0	0	0	0	0	0	1	0	0	1	1	0	0	1	0	0	1	0	1	0	0	1	0	1	1	1	1	1	1	0	0	1	1	1	1	0	1
1963A-85	K10	CF	sputum	Copenhagen	1985	Denmark	449A	0	1	0	0	0	0	1	0	0	1	0	0	1	1	0	1	0	0	0	1	0	1	0	0	1	0	1	0	0	1	1	0	0	0	1	0	0	0	0	0	0	0
210-79	K1	CF	sputum	Copenhagen	1979	Denmark	4D9E	0	1	1	0	0	1	1	0	1	1	0	0	1	1	0	1	0	0	0	0	1	1	0	0	0	0	1	0	1	1	1	0	0	0	1	0	1	1	1	1	0	0
983A-88	K9	CF	sputum	Copenhagen	1988	Denmark	6822	0	1	0	1	0	1	0	0	0	0	0	1	0	0	1	1	0	0	1	0	0	1	0	1	1	0	1	0	1	0	0	0	0	0	0	0	0	0	0	0	0	0
14877A-94	K3	CF	sputum	Copenhagen	1994	Denmark	6822	0	1	0	1	0	1	0	0	0	0	0	1	0	0	1	1	0	0	1	0	0	1	0	1	1	0	1	0	1	0	0	0	0	1	0	0	1	1	1	1	0	0
4318A-85	K7	CF	sputum	Copenhagen	1985	Denmark	6822	0	1	0	1	0	1	0	0	0	0	0	1	0	0	1	1	0	0	1	0	0	1	0	1	1	0	1	0	1	0	0	0	0	0	0	0	0	0	0	0	0	0
17849-84	K5	CF	sputum	Copenhagen	1984	Denmark	6822	0	1	0	1	0	1	0	0	0	0	0	1	0	0	1	1	0	0	1	0	0	1	0	1	1	0	1	0	1	0	0	0	0	1	0	0	1	1	1	1	0	1
52214B-97	K2	CF	sputum	Copenhagen	1997	Denmark	6822	0	1	0	1	0	1	0	0	0	0	0	1	0	0	1	1	0	0	1	0	0	1	0	1	1	0	1	0	1	0	0	0	0	0	0	0	0	0	0	0	0	0
1162A-92	K4	CF	sputum	Copenhagen	1992	Denmark	6822	0	1	0	1	0	1	0	0	0	0	0	1	0	0	1	1	0	0	1	0	0	1	0	1	1	0	1	0	1	0	0	0	0	1	0	0	1	1	1	1	0	1
19193A-94	K6	CF	sputum	Copenhagen	1984	Denmark	6822	0	1	0	1	0	1	0	0	0	0	0	1	0	0	1	1	0	0	1	0	0	1	0	1	1	0	1	0	1	0	0	0	0	0	0	0	0	0	0	0	0	0
3740-85	K8	CF	sputum	Copenhagen	1985	Denmark	6822	0	1	0	1	0	1	0	0	0	0	0	1	0	0	1	1	0	0	1	0	0	1	0	1	1	0	1	0	1	0	0	0	0	1	0	0	0	0	0	1	0	0
14821-78	K8	CF	sputum	Copenhagen	1978	Denmark	841E	1	0	1	0	0	0	1	0	0	0	0	0	1	1	0	1	0	0	1	0	0	1	0	1	1	1	1	0	1	1	1	1	1	1	0	0	0	0	0	1	0	0
1910-79	K2	CF	sputum	Copenhagen	1979	Denmark	AE9A	1	0	0	1	0	1	1	1	0	1	0	0	1	1	0	1	0	1	0	0	0	1	0	1	1	0	1	0	0	1	1	1	1	0	1	0	1	1	0	1	0	0
15061-78	K7	CF	sputum	Copenhagen	1978	Denmark	AE9A	1	0	0	1	0	1	1	1	0	1	0	0	1	1	0	1	0	1	0	0	0	1	0	1	1	0	1	0	1	1	1	1	1	0	1	0	1	1	0	0	0	0
21168B -84	K7	CF	sputum	Copenhagen	1984	Denmark	EC5A	1	1	0	1	0	1	1	0	0	0	1	0	1	1	0	1	0	0	0	1	0	1	0	1	0	0	1	0	1	1	1	0	0	0	1	0	1	1	0	0	0	0
183-79	K4	CF	sputum	Copenhagen	1979	Denmark	EC5A	1	1	0	1	0	1	1	0	0	0	1	0	1	1	0	1	0	0	0	1	0	1	0	1	0	0	1	0	1	1	1	0	0	0	1	0	0	0	0	0	0	0
1069-79	K5	CF	sputum	Copenhagen	1979	Denmark	F421	1	1	0	1	1	0	1	0	0	0	0	1	0	0	1	0	1	0	0	1	0	1	0	0	0	0	0	1	1	0	0	0	0	1	1	1	1	0	0	1	0	0
Zw	08_2	CF	throat swab	Darmstadt	1996-11-18	Germany	6D9A	0	1	0	1	0	1	1	0	1	1	0	0	1	1	0	1	0	1	0	0	0	1	0	1	0	0	1	0	1	1	1	1	1	0	1	0	1	1	1	1	0	0
Zw	08_1	CF	throat swab	Darmstadt	1996-11-18	Germany	E429	1	1	0	1	0	0	1	0	0	0	0	1	0	1	0	0	1	0	1	0	0	1	0	1	0	0	0	1	1	1	1	0	0	0	0	0	1	0	1	0	0	0
Zw	9	CF	throat swab	Darmstadt	1996-11-18	Germany	F421	1	1	0	1	1	0	1	0	0	0	0	1	0	0	1	0	1	x	x	x	x	x	x	0	0	0	0	1	1	0	0	0	0	1	x	x	0	0	1	0	x	x
20319176-245	20319176-245	animal infection	Animal	Dolphin	May, 2003	Japan	1BAE	0	0	1	0	1	1	0	1	1	1	0	1	0	1	0	1	0	0	0	1	0	1	0	0	0	1	0	1	0	1	1	0	0	0	0	1	1	0	0	1	0	0
15352431-406D1	15352431-406D1	environmental	Water	Drakenburg	October, 2007	Germany	0C2E	0	0	1	0	0	1	1	0	0	0	0	1	0	1	0	1	0	1	0	0	0	1	0	0	1	1	1	0	1	1	1	1	1	1	0	0	0	0	0	0	0	0
22398161-406SF1	22398161-406SF1	environmental	Water	Drakenburg	July, 2008	Germany	2C2E	0	0	1	1	0	1	1	0	0	0	0	1	0	1	0	1	0	1	0	0	0	1	0	1	0	1	1	1	1	1	1	1	1	0	0	0	0	0	1	1	0	0
22398166-406SF4	22398166-406SF4	environmental	Water	Drakenburg	July, 2008	Germany	6822	0	1	0	1	0	1	0	0	0	0	0	1	0	0	1	1	0	0	0	0	1	1	0	0	0	0	1	0	1	0	0	0	0	0	0	0	0	0	0	1	0	0
15352432-406A2	15352432-406A2	environmental	Water	Drakenburg	October, 2007	Germany	6D92	0	1	0	1	0	1	1	0	1	1	0	0	1	0	1	1	0	0	1	0	0	1	0	1	1	0	1	0	1	0	0	0	0	0	0	0	0	0	0	1	0	0
15352424-406D3	15352424-406D3	environmental	Water	Drakenburg	October, 2007	Germany	741E	0	1	1	1	1	0	1	0	0	0	0	0	1	1	0	1	0	0	1	0	0	1	0	1	1	0	1	0	0	1	1	1	1	0	0	0	1	0	1	1	0	0
15352427-406B1	15352427-406B1	environmental	Water	Drakenburg	October, 2007	Germany	8D9A	1	0	0	0	0	1	1	0	1	1	0	0	1	1	0	1	0	1	0	0	0	1	0	1	1	0	0	0	1	1	1	1	1	0	0	0	0	0	0	1	0	0
15352438-406C1	15352438-406C1	environmental	Water	Drakenburg	October, 2007	Germany	CC9A	1	1	0	0	0	1	1	0	0	1	0	0	1	1	0	1	0	1	0	0	0	1	0	1	1	0	1	0	0	1	1	0	0	1	0	1	1	1	1	1	0	0
15352429-406A1	15352429-406A1	environmental	Water	Drakenburg	October, 2007	Germany	E429	1	1	0	1	0	0	1	0	0	0	0	1	0	1	0	0	1	1	0	0	0	1	0	0	0	1	0	0	0	1	1	0	0	1	0	1	1	1	0	1	0	0
15352434-406E1	15352434-406E1	environmental	Water	Drakenburg	October, 2007	Germany	F46A	1	1	0	1	1	0	1	0	0	0	1	1	0	1	0	1	0	1	0	0	0	1	0	1	1	0	0	0	1	1	1	0	0	0	0	0	0	0	0	1	0	0
CF	016	CF	Sputum	Erlangen		Germany	0892	0	0	0	0	0	1	0	0	0	1	0	0	1	0	1	1	0	0	0	0	1	1	0	0	0	1	1	1	0	0	0	0	0	1	1	0	1	0	0	0	0	0
Zw	58_2	CF	throat swab	Erlangen	1997-04-03	Germany	1BAE	0	0	1	0	1	1	0	1	1	1	0	1	0	1	0	1	0	x	x	x	x	x	x	0	0	0	1	1	0	1	1	0	0	1	x	x	1	1	1	1	x	x
70-13		CF	sputum	Erlangen	2006-12-18	Germany	1BAE	0	0	1	0	1	1	0	1	1	1	0	1	0	1	0	1	0	0	0	1	0	1	0	0	0	0	0	1	0	1	1	0	0	1	0	0	0	0	0	0	0	0
27-1		CF	sputum	Erlangen	2006-07-11	Germany	649A	0	1	0	1	0	0	1	0	0	1	0	0	1	1	0	1	0	0	0	0	0	1	0	1	0	0	1	0	1	1	1	0	0	0	0	0	0	0	0	0	0	0
51-5		CF	sputum	Erlangen	2006-09-21	Germany	741A	0	1	0	1	1	0	1	0	0	0	0	0	1	1	0	1	0	0	0	0	1	0	0	1	1	1	0	0	1	1	1	1	1	1	1	0	1	1	0	0	0	0
Zw	58_1	CF	throat swab	Erlangen	1997-04-03	Germany	85AA	1	0	0	0	0	0	1	0	1	1	0	1	0	1	0	1	0	0	0	0	0	0	0	1	0	0	1	0	0	1	1	0	0	0	0	0	0	0	0	0	0	0
34-3		CF	throat	Erlangen	2006-09-07	Germany	8992	1	0	0	0	0	1	0	0	1	1	0	0	1	0	1	1	0	0	1	0	0	1	0	1	0	0	1	0	0	0	0	0	0	0	0	0	0	0	0	0	0	0
61-9		CF	throat	Erlangen	2006-11-14	Germany	C40A	1	1	0	0	0	0	1	0	0	0	0	0	0	1	0	1	0	0	0	1	0	1	0	1	1	0	1	0	0	1	1	1	1	1	1	0	1	1	1	0	0	0
55-7		CF	sputum	Erlangen	2006-09-29	Germany	E992	1	1	0	1	0	1	0	0	1	1	0	0	1	0	1	1	0	0	1	0	0	1	0	1	0	1	1	0	0	0	0	0	0	1	0	0	1	0	1	1	0	0
CF	007	CF	Sputum	Erlangen		Germany	F421	1	1	0	1	1	0	1	0	0	0	0	1	0	0	1	0	1	0	0	1	0	1	0	0	0	0	0	1	1	0	0	0	0	1	1	1	1	0	0	1	0	0
Zw	13	CF	throat swab	Frankfurt	1996-11-15	Germany	2C12	0	0	0	1	0	1	1	0	0	0	0	0	1	0	1	1	0	0	1	0	0	1	0	1	1	0	1	0	0	0	0	0	0	0	0	0	0	0	0	0	0	0
Zw	14_4	CF	throat swab	Frankfurt	1996-11-15	Germany	3C2A	0	0	0	1	1	1	1	0	0	0	0	1	0	1	0	1	0	0	0	1	0	0	0	0	0	0	0	1	0	1	1	0	0	0	0	0	1	0	0	1	0	0
Zw	14_3	CF	throat swab	Frankfurt	1996-11-15	Germany	6C2A	0	1	0	1	0	1	1	0	0	0	0	1	0	1	0	1	0	x	x	x	x	x	x	1	0	1	1	0	0	1	1	0	0	0	x	x	1	0	1	0	x	x
Zw	80	CF	throat swab	Galway	1997-08-04	Ireland	0C2E	0	0	1	0	0	1	1	0	0	0	0	1	0	1	0	1	0	x	x	x	x	x	x	0	1	0	1	0	1	1	1	1	1	0	x	x	0	0	0	0	x	x
Zw	79	CF	throat swab	Galway	1997-08-04	Ireland	0C2E	0	0	1	0	0	1	1	0	0	0	0	1	0	1	0	1	0	x	x	x	x	x	x	0	1	0	1	0	1	1	1	1	1	0	x	x	0	0	1	0	x	x
VD	1H9	acute infection	Pneumonia	Geneva		Switzerland	0002	0	0	0	0	0	0	0	0	0	0	0	0	0	0	1	1	0	1	0	0	0	1	0	1	1	1	1	1	1	0	0	0	0	1	1	0	1	0	1	1	0	0
VD	14958-91	acute infection	Pneumonia	Geneva		Switzerland	0812	0	0	0	0	0	1	0	0	0	0	0	0	1	0	1	1	0	1	0	0	0	1	0	1	0	0	1	1	1	0	0	0	0	1	1	0	1	1	1	1	0	0
VD	1963A-85	acute infection	Peritonitis/abscesses	Geneva		Switzerland	0812	0	0	0	0	0	1	0	0	0	0	0	0	1	0	1	1	0	1	0	0	0	1	0	1	0	0	1	1	1	0	0	0	0	1	1	0	1	1	0	1	0	0
VD	210-79	acute infection	Peritonitis/abscesses	Geneva		Switzerland	0812	0	0	0	0	0	1	0	0	0	0	0	0	1	0	1	1	0	0	0	1	0	1	0	0	0	0	0	1	1	0	0	0	0	0	0	1	0	0	0	1	0	0
VD	3D9	acute infection	Pneumonia	Geneva		Switzerland	0D9A	0	0	0	0	0	1	1	0	1	1	0	0	1	1	0	1	0	1	0	0	0	1	0	1	0	0	1	0	0	1	1	1	1	0	1	0	0	1	0	1	0	0
VD	1H5	acute infection	Pneumonia	Geneva		Switzerland	239A	0	0	0	1	0	0	0	1	1	1	0	0	1	1	0	1	0	1	0	0	0	1	0	1	0	0	1	1	1	1	1	1	1	1	1	0	1	1	1	1	0	0
VD	3B6	acute infection	Peritonitis/abscesses	Geneva		Switzerland	239A	0	0	0	1	0	0	0	1	1	1	0	0	1	1	0	1	0	1	0	0	0	1	0	1	0	0	1	1	1	1	1	1	1	1	1	0	1	0	0	1	0	0
VD	4B8	acute infection	Peritonitis/abscesses	Geneva		Switzerland	239A	0	0	0	1	0	0	0	1	1	1	0	0	1	1	0	1	0	1	0	0	0	1	0	1	0	0	1	1	1	1	1	1	1	1	1	0	1	0	0	1	0	0
VD	4B2	acute infection	Urinary tract infection	Geneva		Switzerland	2F82	0	0	0	1	0	1	1	1	1	1	0	0	0	0	1	1	0	0	0	0	1	1	0	1	0	0	0	1	1	0	0	0	0	1	0	0	0	0	0	1	0	0
VD	2F6	acute infection	Pneumonia	Geneva		Switzerland	4992	0	1	0	0	0	1	0	0	1	1	0	0	1	0	1	1	0	1	0	0	0	1	0	1	0	0	1	1	1	0	0	0	0	1	1	0	1	1	1	1	0	0
VD	2A7	acute infection	Urinary tract infection	Geneva		Switzerland	4C12	0	1	0	0	0	1	1	0	0	0	0	0	1	0	1	1	0	0	0	0	1	1	0	0	0	1	1	0	1	0	0	0	0	0	0	0	0	0	0	1	0	0
VD	2D7	acute infection	Urinary tract infection	Geneva		Switzerland	4C12	0	1	0	0	0	1	1	0	0	0	0	0	1	0	1	1	0	0	1	0	0	1	0	0	1	0	1	1	1	0	0	0	0	0	0	0	1	0	1	1	0	0
VD	3C1	acute infection	Urinary tract infection	Geneva		Switzerland	4C12	0	1	0	0	0	1	1	0	0	0	0	0	1	0	1	1	0	0	0	0	1	1	0	0	0	1	1	0	1	0	0	0	0	0	0	0	0	0	0	1	0	0
VD	3F7	acute infection	Pneumonia	Geneva		Switzerland	6B92	0	1	0	1	0	1	0	1	1	1	0	0	1	0	1	1	0	0	0	0	1	1	0	0	0	1	1	1	0	0	0	0	0	1	1	0	1	1	0	1	0	0
VD	3F5	acute infection	Peritonitis/abscesses	Geneva		Switzerland	882A	1	0	0	0	0	1	0	0	0	0	0	1	0	1	0	1	0	1	0	0	0	1	0	1	1	0	1	1	1	1	1	1	1	1	1	0	1	1	0	1	0	0
VD	2I1	acute infection	Pneumonia	Geneva		Switzerland	8C2A	1	0	0	0	0	1	1	0	0	0	0	1	0	1	0	1	0	0	0	0	1	1	0	0	0	0	1	0	1	1	1	1	1	0	0	0	0	0	0	1	0	0
VD	1D4	acute infection	Pneumonia	Geneva		Switzerland	AF9A	1	0	0	1	0	1	1	1	1	1	0	0	1	1	0	1	0	0	1	0	0	1	0	0	1	0	0	0	0	1	1	1	1	1	1	0	1	1	1	1	0	0
VD	3F9	acute infection	Urinary tract infection	Geneva		Switzerland	B01A	1	0	0	1	1	0	0	0	0	0	0	0	1	1	0	1	0	0	1	0	0	1	0	0	0	0	1	0	1	1	1	1	1	0	1	1	1	1	1	1	0	0
VD	3C8	acute infection	Pneumonia	Geneva		Switzerland	C40A	1	1	0	0	0	0	1	0	0	0	0	0	0	1	0	1	0	0	0	1	0	1	0	1	1	0	1	0	0	1	1	1	1	1	1	0	1	1	1	1	0	0
VD	1	acute infection	lung (intubated patient)	Geneva		Switzerland	D421	1	1	0	0	1	0	1	0	0	0	0	1	0	0	1	0	1	1	0	0	0	1	0	1	0	0	0	0	1	0	0	0	0	1	1	1	1	1	0	1	1	1
VD	1E8	acute infection	Urinary tract infection	Geneva		Switzerland	D421	1	1	0	0	1	0	1	0	0	0	0	1	0	0	1	0	1	1	0	0	0	1	0	1	0	0	0	0	1	0	0	0	0	1	1	1	0	1	0	1	1	1
VD	4B7	acute infection	Pneumonia	Geneva		Switzerland	E429	1	1	0	1	0	0	1	0	0	0	0	1	0	1	0	0	1	1	0	0	0	1	0	0	0	1	0	1	0	1	1	0	0	1	1	0	0	0	0	1	0	0
VD	2F9	acute infection	Urinary tract infection	Geneva		Switzerland	E469	1	1	0	1	0	0	1	0	0	0	1	1	0	1	0	0	1	1	0	0	0	1	0	0	0	1	0	1	0	1	1	0	0	1	1	0	0	0	0	1	0	0
VD	1A7	acute infection	Urinary tract infection	Geneva		Switzerland	F429	1	1	0	1	1	0	1	0	0	0	0	1	0	1	0	0	1	0	1	0	0	1	0	0	1	1	0	0	0	1	1	0	0	1	0	1	0	0	0	1	0	0
VD	2H1	acute infection	Urinary tract infection	Geneva		Switzerland	F469	1	1	0	1	1	0	1	0	0	0	1	1	0	1	0	0	1	0	0	1	0	1	0	0	0	0	0	0	0	1	1	0	0	1	1	0	1	1	0	1	0	0
VD	2D6	acute infection	Urinary tract infection	Geneva		Switzerland	F66A	1	1	0	1	1	0	1	1	0	0	1	1	0	1	0	1	0	0	0	0	1	1	0	1	1	1	0	0	0	0	0	0	0	0	1	0	1	1	1	1	0	0
Zw	43	CF	throat swab	Genua	1997-02-06	Italy	3C52	0	0	0	1	1	1	1	0	0	0	1	0	1	0	1	1	0	0	0	0	1	1	0	0	1	0	1	0	1	0	0	0	0	1	0	0	1	0	1	1	0	0
Zw	43a	CF	throat swab	Genua	1997-02-06	Italy	F661	1	1	0	1	1	0	1	1	0	0	1	1	0	0	1	0	1	x	x	x	x	x	x	1	1	0	0	0	1	0	0	0	0	1	x	x	0	0	0	0	x	x
DSM	939	environmental	water	Goettingen	vor 1974	Germany	049A	0	0	0	0	0	0	1	0	0	1	0	0	1	1	0	1	0	1	0	0	0	0	0	1	0	0	0	0	0	1	1	1	1	1	1	0	1	0	0	0	0	0
DSM	288	?	?	Goettingen	vor 1990	Germany	0B92	0	0	0	0	0	1	0	1	1	1	0	0	1	0	1	1	0	x	x	x	x	x	x	1	0	0	1	1	1	0	0	0	0	1	x	x	1	1	0	0	x	x
15352439-010A1	15352439-010A1	environmental	Water	Goslar	October, 2007	Germany	C40A	1	1	0	0	0	0	1	0	0	0	0	0	0	1	0	1	0	0	0	1	0	1	0	1	1	0	1	0	0	1	1	1	1	1	0	1	1	1	1	1	0	0
20319121-010SE1	20319121-010SE1	environmental	Water	Goslar	July, 2008	Germany	EC29	1	1	0	1	0	1	1	0	0	0	0	1	0	1	0	0	1	0	1	0	0	1	0	1	0	0	1	0	1	1	1	0	0	0	0	0	0	0	0	1	0	0
22398193-110SE2	22398193-110SE2	environmental	Water	Groß Schwülper	July, 2008	Germany	002A	0	0	0	0	0	0	0	0	0	0	0	1	0	1	0	1	0	0	0	1	0	1	0	1	1	1	0	0	1	1	1	0	0	1	0	0	1	0	0	1	0	0
15352624-110B14	11392B-95	environmental	Water	Groß Schwülper	October, 2007	Germany	05AA	0	0	0	0	0	0	1	0	1	1	0	1	0	1	0	1	0	0	0	1	0	1	0	1	1	0	0	0	1	1	1	0	0	0	0	0	0	0	0	1	0	0
15352623-110A7	3740-85	environmental	Water	Groß Schwülper	October, 2007	Germany	0812	0	0	0	0	0	1	0	0	0	0	0	0	1	0	1	1	0	1	0	0	0	1	0	1	1	1	1	1	1	0	0	0	0	1	0	0	0	0	0	1	0	0
20319288-110E9	1910-79	environmental	Water	Groß Schwülper	October, 2007	Germany	081A	0	0	0	0	0	1	0	0	0	0	0	0	1	1	0	1	0	0	1	0	0	1	0	0	1	1	1	1	1	1	1	0	0	0	0	1	1	1	0	1	0	0
22398184-110SE3	22398184-110SE3	environmental	Water	Groß Schwülper	July, 2008	Germany	0E9A	0	0	0	0	0	1	1	1	0	1	0	0	1	1	0	1	0	1	0	0	0	1	0	1	1	1	0	0	1	1	1	1	1	0	0	1	1	1	1	1	0	0
22398186-110SF1	22398186-110SF1	environmental	Water	Groß Schwülper	July, 2008	Germany	149A	0	0	0	0	1	0	1	0	0	1	0	0	1	1	0	1	0	1	0	0	0	1	0	1	0	0	0	0	0	1	1	1	1	1	0	1	1	0	0	1	0	0
15352450-110C1	15352450-110C1	environmental	Water	Groß Schwülper	October, 2007	Germany	239A	0	0	0	1	0	0	0	1	1	1	0	0	1	1	0	1	0	1	0	0	0	1	0	1	0	0	1	1	1	1	1	1	1	1	0	1	1	1	0	1	0	0
20319137-110SB4	20319137-110SB4	environmental	Water	Groß Schwülper	July, 2008	Germany	262A	0	0	0	1	0	0	1	1	0	0	0	1	0	1	0	1	0	0	0	0	1	1	0	1	0	0	1	0	1	1	1	0	0	1	0	1	1	1	1	1	0	0
20319040-110SF5	20319040-110SF5	environmental	Water	Groß Schwülper	July, 2008	Germany	2C1A	0	0	0	1	0	1	1	0	0	0	0	0	1	1	0	1	0	1	0	0	0	1	0	1	1	0	1	0	0	1	1	1	1	0	0	0	0	0	0	1	0	0
20319223-110SA2	20319223-110SA2	environmental	Water	Groß Schwülper	July, 2008	Germany	2C2A	0	0	0	1	0	1	1	0	0	0	0	1	0	1	0	1	0	0	1	0	0	1	0	0	1	0	0	0	0	1	1	0	0	0	0	0	0	0	0	1	0	0
15352621-110F3	15352621-110F3	environmental	Water	Groß Schwülper	October, 2007	Germany	4822	0	1	0	0	0	1	0	0	0	0	0	1	0	0	1	1	0	0	1	0	0	1	0	1	0	1	1	0	1	0	0	0	0	0	0	1	1	1	0	1	0	0
20319289-110D5	20319289-110D5	environmental	Water	Groß Schwülper	October, 2007	Germany	4992	0	1	0	0	0	1	0	0	1	1	0	0	1	0	1	1	0	1	0	0	0	1	0	1	1	1	1	1	1	1	0	0	0	1	0	0	0	0	1	1	0	0
20319224-110SA3	20319224-110SA3	environmental	Water	Groß Schwülper	July, 2008	Germany	6BAE	0	1	1	1	0	1	0	1	1	1	0	1	0	1	0	1	0	0	0	0	1	1	0	0	1	1	0	0	0	1	1	1	1	0	0	1	0	0	1	1	0	0
20319335-110D3	20319335-110D3	environmental	Water	Groß Schwülper	October, 2007	Germany	6D9A	0	1	0	1	0	1	1	0	1	1	0	0	1	1	0	1	0	1	0	0	0	1	0	1	0	1	1	0	1	1	1	1	1	0	0	0	0	0	0	1	0	0
20319313-110E6	20319313-110E6	environmental	Water	Groß Schwülper	October, 2007	Germany	6E12	0	1	0	1	0	1	1	1	0	0	0	0	1	0	1	1	0	0	0	0	1	1	0	1	0	0	1	0	0	1	0	0	0	1	0	0	1	1	1	1	0	1
20319135-110SB6	20319135-110SB6	environmental	Water	Groß Schwülper	July, 2008	Germany	8E9A	1	0	0	0	0	1	1	1	0	1	0	0	1	1	0	1	0	1	0	0	0	1	0	1	1	0	0	0	0	1	1	1	1	0	0	1	1	1	1	1	0	0
20319221-110SA1	20319221-110SA1	environmental	Water	Groß Schwülper	July, 2008	Germany	AFBA	1	0	0	1	0	1	1	1	1	1	0	1	1	1	0	1	0	0	1	0	0	1	0	0	0	1	0	0	0	1	1	1	1	0	0	0	0	0	0	1	0	0
20319287-110E1	20319287-110E1	environmental	Water	Groß Schwülper	October, 2007	Germany	B420	1	0	0	1	1	0	1	0	0	0	0	1	0	0	1	0	0	0	0	1	0	0	0	1	0	0	0	0	0	0	0	0	0	0	0	0	1	0	1	1	0	0
20319305-110D4	20319305-110D4	environmental	Water	Groß Schwülper	October, 2007	Germany	C40A	1	1	0	0	0	0	1	0	0	0	0	0	0	1	0	1	0	0	0	1	0	1	0	1	1	0	1	0	0	1	1	1	1	1	0	1	1	1	1	1	0	0
20319322-110D2	20319322-110D2	environmental	Water	Groß Schwülper	October, 2007	Germany	CBA3	1	1	0	0	0	1	0	1	1	1	0	1	0	0	1	1	1	0	0	0	1	1	0	0	1	1	0	0	0	0	0	0	0	1	1	1	1	1	0	1	0	1
22398190-110SD4	22398190-110SD4	environmental	Water	Groß Schwülper	July, 2008	Germany	CD9E	1	1	1	0	0	1	1	0	1	1	0	0	1	1	0	1	0	1	0	0	0	1	0	1	0	1	1	0	1	1	1	1	1	0	0	0	0	0	0	1	0	0
15352448-110E8	15352448-110E8	environmental	Water	Groß Schwülper	October, 2007	Germany	D421	1	1	0	0	1	0	1	0	0	0	0	1	0	0	1	0	1	1	0	0	0	1	0	1	1	0	0	0	1	0	0	0	0	1	1	1	1	0	0	1	0	0
15352609-110B9	15352609-110B9	environmental	Water	Groß Schwülper	October, 2007	Germany	EA0A	1	1	0	1	0	1	0	1	0	0	0	0	0	1	0	1	0	1	0	0	0	1	0	1	0	0	1	0	1	1	1	0	0	1	0	0	1	0	1	1	0	0
20319131-110SC1	20319131-110SC1	environmental	Water	Groß Schwülper	July, 2008	Germany	EC29	1	1	0	1	0	1	1	0	0	0	0	1	0	1	0	0	1	0	1	0	0	1	1	0	1	1	0	1	0	1	1	0	0	1	1	1	0	0	0	1	0	0
20319041-110SF4	20319041-110SF4	environmental	Water	Groß Schwülper	July, 2008	Germany	EC2A	1	1	0	1	0	1	1	0	0	0	0	1	0	1	0	1	0	0	0	1	0	1	0	0	1	1	1	0	1	1	1	0	0	1	0	0	1	1	1	1	0	0
20319136-110SB7	20319136-110SB7	environmental	Water	Groß Schwülper	July, 2008	Germany	F429	1	1	0	1	1	0	1	0	0	0	0	1	0	1	0	0	1	0	0	0	1	1	0	1	0	0	0	0	1	1	1	0	0	0	0	1	1	1	1	1	0	0
20319284-110E7	20319284-110E7	environmental	Water	Groß Schwülper	October, 2007	Germany	F469	1	1	0	1	1	0	1	0	0	0	1	1	0	1	0	0	1	0	0	1	0	1	0	0	0	0	0	0	0	1	1	0	0	1	0	1	0	0	0	1	0	0
15352622-110B13	15352622-110B13	environmental	Water	Groß Schwülper	October, 2007	Germany	F661	1	1	0	1	1	0	1	1	0	0	1	1	0	0	1	0	1	1	0	0	0	1	0	1	0	0	0	0	1	0	0	0	0	1	0	1	1	0	0	1	0	0
Va	15061-78	CF	Sputum	Halle	1992	Germany	081E	0	0	1	0	0	1	0	0	0	0	0	0	1	1	0	1	0	0	0	0	1	1	0	1	0	0	1	0	1	1	1	1	1	0	0	0	0	0	0	0	0	0
Va	27260	CF	Sputum	Halle	1992	Germany	239A	0	0	0	1	0	0	0	1	1	1	0	0	1	1	0	1	0	1	0	0	0	1	0	1	0	0	1	1	1	1	1	1	1	1	1	0	1	1	0	0	0	0
VA	24437	CF	Sputum	Halle	1992	Germany	3C51	0	0	0	1	1	1	1	0	0	0	1	0	1	0	1	0	1	x	x	x	x	x	x	1	1	0	1	0	1	0	0	0	0	1	x	x	1	1	1	1	x	x
Va	26232	CF	Sputum	Halle	1992	Germany	EC2A	1	1	0	1	0	1	1	0	0	0	0	1	0	1	0	1	0	0	1	0	0	1	0	0	0	0	0	0	1	1	1	0	1	0	0	0	0	1	0	1	0	0
DM		CF	Sputum	Hamburg	1984	Germany	3C52	0	0	0	1	1	1	1	0	0	0	1	0	1	0	1	1	0	0	0	0	1	1	0	0	0	0	1	0	1	0	0	0	0	1	0	0	1	1	1	1	0	0
DM		CF	Sputum	Hamburg	1984	Germany	E84A	1	1	0	1	0	1	0	0	0	0	1	0	0	1	0	1	0	0	0	0	1	0	0	0	0	1	1	0	0	1	1	0	0	1	0	0	1	1	0	0	0	1
20319381-012F1	20319381-012F1	environmental	Water	Hann. Münden	October, 2007	Germany	002A	0	0	0	0	0	0	0	0	0	0	0	1	0	1	0	1	0	0	0	1	0	1	0	1	0	0	0	0	1	1	1	0	0	0	0	0	0	0	0	1	0	0
15352616-012D3	15352616-012D3	environmental	Water	Hann. Münden	October, 2007	Germany	0C1E	0	0	1	0	0	1	1	0	0	0	0	0	1	1	0	1	0	1	0	0	0	1	0	1	1	1	1	0	1	1	1	1	1	0	0	0	0	0	0	1	0	0
15352608-012B4	15352608-012B4	environmental	Water	Hann. Münden	October, 2007	Germany	0C2E	0	0	1	0	0	1	1	0	0	0	0	1	0	1	0	1	0	1	0	0	0	1	0	0	1	0	1	0	1	1	1	1	1	1	0	0	1	0	0	1	0	0
15352598-012E4	15352598-012E4	environmental	Water	Hann. Münden	October, 2007	Germany	149A	0	0	0	0	1	0	1	0	0	1	0	0	1	1	0	1	0	1	0	0	0	1	0	1	0	0	0	0	0	1	1	1	1	1	0	1	1	0	0	1	0	0
20319056-012SC1	20319056-012SC1	environmental	Water	Hann. Münden	July, 2008	Germany	239A	0	0	0	1	0	0	0	1	1	1	0	0	1	1	0	1	0	1	0	0	0	1	0	1	1	0	1	1	1	1	1	1	1	1	0	1	1	0	0	1	0	0
20319379-012B2	20319379-012B2	environmental	Water	Hann. Münden	October, 2007	Germany	259A	0	0	0	1	0	0	1	0	1	1	0	0	1	1	0	1	0	1	0	0	0	1	0	1	1	1	0	0	0	1	1	1	1	0	0	1	1	1	0	1	0	0
15352605-012A2	15352605-012A2	environmental	Water	Hann. Münden	October, 2007	Germany	2C22	0	0	0	1	0	1	1	0	0	0	0	1	0	0	1	1	0	0	0	1	0	1	0	1	1	0	1	0	1	0	0	0	0	0	0	0	0	0	0	1	0	0
20319115-012SF1	20319115-012SF1	environmental	Water	Hann. Münden	July, 2008	Germany	2C9A	0	0	0	1	0	1	1	0	0	1	0	0	1	1	0	1	0	1	0	0	0	1	0	1	1	1	1	0	1	1	1	0	0	0	0	0	0	0	0	1	0	0
20319144-012SD3	20319144-012SD3	environmental	Water	Hann. Münden	July, 2008	Germany	2FAA	0	0	0	1	0	1	1	1	1	1	0	1	0	1	0	1	0	1	0	0	0	1	0	0	1	1	1	0	0	1	1	0	0	0	1	1	0	0	0	1	0	0
20319117-012SE1	20319117-012SE1	environmental	Water	Hann. Münden	July, 2008	Germany	6C1A	0	1	0	1	0	1	1	0	0	0	0	0	1	1	0	1	0	0	0	0	1	1	0	0	0	0	1	0	0	1	1	1	1	1	0	1	1	1	0	1	0	0
15352611-012B5	15352611-012B5	environmental	Water	Hann. Münden	October, 2007	Germany	7C2E	0	1	1	1	1	1	1	0	0	0	0	1	0	1	0	1	0	0	0	0	1	1	0	0	0	0	1	0	0	1	1	1	1	1	0	1	1	1	0	1	0	0
20319058-012SC3	20319058-012SC3	environmental	Water	Hann. Münden	July, 2008	Germany	841E	1	0	1	0	0	0	1	0	0	0	0	0	1	1	0	1	0	0	1	0	0	1	0	1	1	1	1	0	1	1	1	1	1	0	0	0	0	0	0	1	0	0
20319399-012D1	20319399-012D1	environmental	Water	Hann. Münden	October, 2007	Germany	85AA	1	0	0	0	0	0	1	0	1	1	0	1	0	1	0	1	0	0	0	1	0	1	0	1	0	1	0	0	1	1	1	0	0	0	0	0	0	0	0	1	0	0
20319390-012E6	20319390-012E6	environmental	Water	Hann. Münden	October, 2007	Germany	882A	1	0	0	0	0	1	0	0	0	0	0	1	0	1	0	1	0	1	0	0	0	1	0	1	1	1	1	1	1	1	1	1	1	1	0	0	0	0	0	1	0	0
20319293-012F9	20319293-012F9	environmental	Water	Hann. Münden	October, 2007	Germany	C40A	1	1	0	0	0	0	1	0	0	0	0	0	0	1	0	1	0	0	0	1	0	1	0	1	1	0	1	0	0	1	1	1	1	1	0	1	1	1	1	1	0	0
20319167-012SA1	20319167-012SA1	environmental	Water	Hann. Münden	July, 2008	Germany	D421	1	1	0	0	1	0	1	0	0	0	0	1	0	0	1	0	1	1	0	0	0	1	0	1	0	0	0	0	1	0	0	0	0	1	1	1	1	1	0	1	1	1
20319141-012SD1	20319141-012SD1	environmental	Water	Hann. Münden	July, 2008	Germany	EA0A	1	1	0	1	0	1	0	1	0	0	0	0	0	1	0	1	0	1	0	0	0	1	0	1	0	0	1	0	1	1	1	0	0	1	0	0	1	0	1	1	0	0
20319114-012SF2	20319114-012SF2	environmental	Water	Hann. Münden	July, 2008	Germany	EC29	1	1	0	1	0	1	1	0	0	0	0	1	0	1	0	0	1	1	0	0	0	1	0	1	1	0	0	0	1	1	1	0	0	0	0	0	1	1	0	1	0	0
268		CF	throat swab	Hannover	2003-10-02	Germany	0002	0	0	0	0	0	0	0	0	0	0	0	0	0	0	1	1	0	1	0	0	0	1	0	1	1	1	1	1	1	0	0	0	0	1	1	0	1	1	0	1	0	0
270		CF	throat swab	Hannover	2003-11-12	Germany	0002	0	0	0	0	0	0	0	0	0	0	0	0	0	0	1	1	0	1	0	0	0	1	0	1	1	1	1	1	1	0	0	0	0	1	1	0	1	0	1	1	0	0
H31	7	CF	throat swab	Hannover	1989-12-06	Germany	049A	0	0	0	0	0	0	1	0	0	1	0	0	1	1	0	1	0	1	0	0	0	1	0	1	0	0	1	0	0	1	1	1	1	1	1	0	1	0	0	1	0	0
H30	15945-80	CF	throat swab	Hannover	1985-12-17	Germany	059A	0	0	0	0	0	0	1	0	1	1	0	0	1	1	0	1	0	0	1	0	0	1	0	1	0	0	1	0	0	1	1	1	1	1	1	0	1	1	0	1	0	0
504-5908	14823-80	CF	throat swab	Hannover	2005-11-04	Germany	059A	0	0	0	0	0	0	1	0	1	1	0	0	1	1	0	1	0	0	1	0	0	1	0	1	0	0	1	0	0	1	1	1	1	0	0	0	0	0	0	1	0	0
348-5296	70306B-99	CF	throat swab	Hannover	2003-05-22	Germany	059A	0	0	0	0	0	0	1	0	1	1	0	0	1	1	0	1	0	0	1	0	0	1	0	1	0	1	1	0	0	1	1	1	1	0	0	0	0	0	0	0	0	0
347	474-88	CF	throat swab	Hannover	?	Germany	059A	0	0	0	0	0	0	1	0	1	1	0	0	1	1	0	1	0	0	1	0	0	1	0	1	0	1	1	0	1	1	1	1	1	0	0	0	0	1	0	1	0	0
404	19234-84	CF	throat swab	Hannover	2004-09-07	Germany	0812	0	0	0	0	0	1	0	0	0	0	0	0	1	0	1	1	0	1	0	0	0	1	0	1	0	0	1	1	1	0	0	0	0	1	1	0	1	1	1	1	0	0
265	20688B-84	CF	throat swab	Hannover	2003-11-03	Germany	0812	0	0	0	0	0	1	0	0	0	0	0	0	1	0	1	1	0	1	0	0	0	0	0	1	1	0	1	1	1	0	0	0	0	1	1	0	1	1	1	1	0	0
H3	183-79	CF	throat swab	Hannover	1992-05-27	Germany	0822	0	0	0	0	0	1	0	0	0	0	0	1	0	0	1	1	0	0	0	0	1	1	0	0	1	1	1	1	0	0	0	0	0	1	0	0	0	1	0	1	0	0
H17	1069-79	CF	throat swab	Hannover	1986-04-22	Germany	0832	0	0	0	0	0	1	0	0	0	0	0	1	1	0	1	1	0	1	0	0	0	1	0	1	0	0	1	1	1	0	0	0	0	1	1	0	1	1	0	0	0	0
483-5907		CF	throat swab	Hannover	2005-04-19	Germany	0BA2	0	0	0	0	0	1	0	1	1	1	0	1	0	0	1	1	0	1	0	0	0	1	0	1	0	0	1	1	1	0	0	0	0	1	0	0	0	0	0	1	0	0
H17	90	CF	throat swab	Hannover	2003-11-04	Germany	0C2A	0	0	0	0	0	1	1	0	0	0	0	1	0	1	0	1	0	1	0	0	0	0	0	0	1	0	1	0	1	1	1	1	1	1	0	0	1	0	0	0	0	0
104-5770		CF	throat swab	Hannover	2000-12-14	Germany	0C2A	0	0	0	0	0	1	1	0	0	0	0	1	0	1	0	1	0	1	0	0	0	1	0	0	1	1	1	0	1	1	1	1	1	1	1	0	1	1	0	1	0	0
384		CF	throat swab	Hannover	2004-08-06	Germany	0C2A	0	0	0	0	0	1	1	0	0	0	0	1	0	1	0	1	0	1	0	0	0	1	0	0	1	1	1	0	1	1	1	1	1	1	0	0	0	0	0	1	0	0
67		CF	throat swab	Hannover	1999	Germany	0C2A	0	0	0	0	0	1	1	0	0	0	0	1	0	1	0	1	0	1	0	0	0	0	0	0	1	1	1	0	1	1	1	1	1	1	0	0	0	1	0	1	0	0
46		CF	throat swab	Hannover	1998	Germany	0C2A	0	0	0	0	0	1	1	0	0	0	0	1	0	1	0	1	0	1	0	0	0	0	0	0	1	1	1	0	1	1	1	1	1	1	0	0	0	1	0	1	0	0
H8	80	CF	throat swab	Hannover	2004-06-30	Germany	0C2E	0	0	1	0	0	1	1	0	0	0	0	1	0	1	0	1	0	1	0	0	0	1	0	0	1	1	1	0	1	1	1	1	1	1	0	0	0	1	0	1	0	0
H23	1	CF	throat swab	Hannover	1985-03-26	Germany	0C2E	0	0	1	0	0	1	1	0	0	0	0	1	0	1	0	1	0	1	0	0	0	1	0	0	1	1	1	0	1	1	1	1	1	1	0	0	0	0	0	0	0	0
H6	1	CF	throat swab	Hannover	1981-06-18	Germany	0C2E	0	0	1	0	0	1	1	0	0	0	0	1	0	1	0	1	0	1	0	0	1	1	0	0	1	1	1	1	1	1	1	1	1	1	0	0	1	1	0	1	0	0
186-5041		CF	throat swab	Hannover	2002-07-31	Germany	0C2E	0	0	1	0	0	1	1	0	0	0	0	1	0	1	0	1	0	1	0	0	0	1	0	0	1	1	1	0	1	1	1	1	1	1	0	0	0	1	0	1	0	0
462-5211		CF	throat swab	Hannover	2004-10-16	Germany	0C2E	0	0	1	0	0	1	1	0	0	0	0	1	0	1	0	1	0	1	0	0	0	1	0	0	1	1	1	0	1	1	1	1	1	1	0	0	0	0	0	1	0	0
464-5450		CF	throat swab	Hannover	2005-09-20	Germany	0C2E	0	0	1	0	0	1	1	0	0	0	0	1	0	1	0	1	0	1	0	0	0	1	0	0	1	1	1	0	1	1	1	1	1	1	0	0	0	0	0	1	0	0
311-5608		CF	throat swab	Hannover	2003-01-28	Germany	0C2E	0	0	1	0	0	1	1	0	0	0	0	1	0	1	0	1	0	1	0	0	0	1	0	0	1	1	1	0	1	1	1	1	1	1	0	0	0	0	0	0	0	0
138-5693		CF	throat swab	Hannover	2001-05-02	Germany	0C2E	0	0	1	0	0	1	1	0	0	0	0	1	0	1	0	1	0	1	0	0	0	1	0	0	1	1	1	0	1	1	1	1	1	1	0	0	0	0	0	1	0	0
416-5206		CF	throat swab	Hannover	2004-06-22	Germany	0C2E	0	0	1	0	0	1	1	0	0	0	0	1	0	1	0	1	0	1	0	0	0	1	0	0	1	1	1	0	1	1	1	1	1	1	0	0	0	0	0	0	0	0
52		CF	throat swab	Hannover	1999	Germany	0C2E	0	0	1	0	0	1	1	0	0	0	0	1	0	1	0	1	0	1	0	0	0	1	0	0	1	0	1	0	1	1	1	1	1	1	0	0	0	0	0	0	0	0
91-5793		CF	throat swab	Hannover	2000-12-18	Germany	0C2E	0	0	1	0	0	1	1	0	0	0	0	1	0	1	0	1	0	1	0	0	0	1	0	0	1	1	1	0	1	1	1	1	1	1	0	0	0	0	0	1	0	0
251-5875		CF	throat swab	Hannover	2002-11-05	Germany	0C2E	0	0	1	0	0	1	1	0	0	0	0	1	0	1	0	1	0	1	0	0	0	1	0	0	1	0	1	0	1	1	1	1	1	1	1	0	1	0	0	0	0	0
106-5819		CF	throat swab	Hannover	2000-12-19	Germany	0C2E	0	0	1	0	0	1	1	0	0	0	0	1	0	1	0	1	0	1	0	0	0	1	0	0	1	0	1	0	1	1	1	1	1	1	1	0	1	1	0	1	0	1
321-5260		CF	throat swab	Hannover	2003-04-01	Germany	0C2E	0	0	1	0	0	1	1	0	0	0	0	1	0	1	0	1	0	1	0	0	0	1	0	0	1	1	1	0	1	1	1	1	1	1	0	0	0	0	0	0	0	0
570		CF	throat swab	Hannover	2006-12-19	Germany	0C2E	0	0	1	0	0	1	1	0	0	0	0	1	0	1	0	1	0	1	0	0	0	1	0	0	1	1	1	0	1	1	1	1	1	1	0	0	0	0	0	1	0	0
63		CF	throat swab	Hannover	1999	Germany	0C2E	0	0	1	0	0	1	1	0	0	0	0	1	0	1	0	1	0	1	0	0	0	1	0	0	1	1	1	0	1	1	1	1	1	1	0	0	0	0	0	0	0	0
47		CF	throat swab	Hannover	1999	Germany	0C2E	0	0	1	0	0	1	1	0	0	0	0	1	0	1	0	1	0	1	0	0	0	1	0	0	1	1	1	0	1	1	1	1	1	1	0	0	0	0	0	0	0	0
107-5347		CF	throat swab	Hannover	2000-11-01	Germany	0C2E	0	0	1	0	0	1	1	0	0	0	0	1	0	1	0	1	0	1	0	0	0	1	0	0	1	0	1	0	1	1	1	1	1	1	1	0	1	1	0	0	0	0
188-5064		CF	throat swab	Hannover	2002-03-20	Germany	0C2E	0	0	1	0	0	1	1	0	0	0	0	1	0	1	0	1	0	1	0	0	0	1	0	0	1	1	1	0	1	1	1	1	1	1	0	0	0	0	0	0	0	0
409-5338		CF	throat swab	Hannover	2004-03-12	Germany	0C2E	0	0	1	0	0	1	1	0	0	0	0	1	0	1	0	1	0	1	0	0	0	1	0	0	1	1	1	0	1	1	1	1	1	1	0	0	0	0	0	1	0	0
H23	73	CF	throat swab	Hannover	2002-02-07	Germany	0C4A	0	0	0	0	0	1	1	0	0	0	1	0	0	1	0	1	0	1	0	0	0	1	0	1	0	0	1	0	1	1	1	0	0	0	1	0	1	1	0	0	0	0
259-5333		CF	throat swab	Hannover	2003-11-17	Germany	0F9E	0	0	1	0	0	1	1	1	1	1	0	0	1	1	0	1	0	0	1	0	0	1	0	1	0	0	1	0	1	1	1	1	1	0	1	0	1	1	0	0	0	0
11		CF	throat swab	Hannover	1998	Germany	149A	0	0	0	0	1	0	1	0	0	1	0	0	1	1	0	1	0	1	0	0	0	0	0	1	0	0	1	0	0	1	1	1	1	1	0	0	1	1	0	1	0	0
403		CF	throat swab	Hannover	2004-09-03	Germany	1989	0	0	0	0	1	1	0	0	1	1	0	0	0	1	0	0	1	0	0	1	0	0	0	0	0	0	0	0	0	1	1	0	0	1	0	0	0	1	0	1	0	0
H11	1	CF	throat swab	Hannover	1985-01-29	Germany	1BAE	0	0	1	0	1	1	0	1	1	1	0	1	0	1	0	1	0	0	0	1	0	1	0	0	0	1	0	1	0	1	1	0	0	0	0	0	0	0	0	0	0	0
H4	2	CF	throat swab	Hannover	1986-08-21	Germany	1BAE	0	0	1	0	1	1	0	1	1	1	0	1	0	1	0	1	0	0	0	1	0	1	0	0	0	0	0	1	0	1	1	0	0	1	0	0	0	0	0	0	0	0
H34	1	CF	throat swab	Hannover	1987-10-06	Germany	1BAE	0	0	1	0	1	1	0	1	1	1	0	1	0	1	0	1	0	0	0	1	0	1	0	0	0	0	1	1	0	1	1	0	0	1	0	0	0	0	0	1	0	0
254-5587		CF	throat swab	Hannover	2003-12-11	Germany	1BAE	0	0	1	0	1	1	0	1	1	1	0	1	0	1	0	1	0	0	0	1	0	1	0	1	1	1	1	1	1	1	1	0	0	1	1	0	1	1	1	0	0	1
200-5444		CF	throat swab	Hannover	2002-09-17	Germany	1BAE	0	0	1	0	1	1	0	1	1	1	0	1	0	1	0	1	0	0	0	1	0	1	0	0	0	0	0	1	0	1	1	0	0	1	0	0	0	0	0	0	0	0
342		CF	throat swab	Hannover	2003-01-22	Germany	1BAE	0	0	1	0	1	1	0	1	1	1	0	1	0	1	0	1	0	0	0	1	0	1	0	0	0	0	0	1	0	1	1	0	0	1	0	0	0	0	0	0	0	0
H30	11	CF	throat swab	Hannover	1988-03-02	Germany	1C1A	0	0	0	0	1	1	1	0	0	0	0	0	1	1	0	1	0	0	0	0	1	1	0	1	0	0	1	0	0	1	1	0	0	1	0	0	0	1	0	0	0	0
BJ	2	CF	throat swab	Hannover	1992-01-06	Germany	2012	0	0	0	1	0	0	0	0	0	0	0	0	1	0	1	1	0	0	0	1	0	1	0	1	1	0	1	0	1	0	0	0	0	1	0	0	0	0	0	1	0	0
179		CF	throat swab	Hannover	2002-02-27	Germany	201A	0	0	0	1	0	0	0	0	0	0	0	0	1	1	0	1	0	1	0	0	0	1	0	1	0	1	1	0	0	1	1	1	1	0	0	0	0	1	0	1	0	0
Zw	23	CF	Sputum	Hannover	1996-12-18	Germany	239A	0	0	0	1	0	0	0	1	1	1	0	0	1	1	0	1	0	x	x	x	x	x	x	1	0	0	1	1	1	1	1	1	1	1	x	x	1	0	0	0	x	x
Zw	24_3	CF	Sputum	Hannover	1996-12-18	Germany	239A	0	0	0	1	0	0	0	1	1	1	0	0	1	1	0	1	0	1	0	0	0	1	0	1	0	0	1	1	1	1	1	1	1	1	1	0	1	0	0	0	0	0
H2	1	CF	throat swab	Hannover	1985-02-05	Germany	239A	0	0	0	1	0	0	0	1	1	1	0	0	1	1	0	1	0	1	0	0	0	1	0	1	0	0	1	1	1	1	1	1	1	1	1	0	1	1	0	1	0	0
196		CF	throat swab	Hannover	2002-06-21	Germany	239A	0	0	0	1	0	0	0	1	1	1	0	0	1	1	0	1	0	1	0	0	0	1	0	1	0	0	1	1	0	1	1	1	1	1	0	0	1	1	0	0	0	0
417-5044		CF	throat swab	Hannover	2004-06-07	Germany	239A	0	0	0	1	0	0	0	1	1	1	0	0	1	1	0	1	0	1	0	0	0	1	0	1	0	0	1	1	1	1	1	1	1	1	1	0	1	0	0	1	0	0
12		CF	throat swab	Hannover	1998	Germany	239A	0	0	0	1	0	0	0	1	1	1	0	0	1	1	0	1	0	1	0	0	0	0	0	1	0	0	1	1	1	1	1	1	1	1	1	0	1	1	0	1	0	0
232-5960		CF	throat swab	Hannover	2002-03-01	Germany	239A	0	0	0	1	0	0	0	1	1	1	0	0	1	1	0	1	0	1	0	0	0	1	0	1	1	0	1	1	1	1	1	1	1	1	1	0	1	0	0	0	0	0
375-5853		CF	throat swab	Hannover	2004-05-11	Germany	239A	0	0	0	1	0	0	0	1	1	1	0	0	1	1	0	1	0	1	0	0	0	1	0	1	0	0	1	1	1	1	1	1	1	1	1	0	1	0	0	1	0	0
360-5305		CF	throat swab	Hannover	2003-07-22	Germany	249A	0	0	0	1	0	0	1	0	0	1	0	0	1	1	0	1	0	0	0	0	0	1	0	1	0	0	1	0	1	1	1	0	0	1	1	0	1	1	0	0	0	0
H34	2	CF	throat swab	Hannover	1989-05-12	Germany	259A	0	0	0	1	0	0	1	0	1	1	0	0	1	1	0	1	0	1	0	0	0	1	0	1	1	1	1	0	0	1	1	1	1	1	0	0	0	0	0	1	0	0
100	00	CF	throat swab	Hannover	2000-11-13	Germany	269A	0	0	0	1	0	0	1	1	0	1	0	0	1	1	0	1	0	0	0	1	0	1	0	1	0	1	1	0	1	1	1	0	0	0	1	0	1	1	0	0	0	0
336		CF	throat swab	Hannover	2003-09-05	Germany	299A	0	0	0	1	0	1	0	0	1	1	0	0	1	1	0	1	0	0	1	0	0	1	0	1	1	1	1	0	1	1	1	0	0	1	1	0	1	0	0	1	0	0
H1	1	CF	throat swab	Hannover	1985-01-22	Germany	2C1A	0	0	0	1	0	1	1	0	0	0	0	0	1	1	0	1	0	0	0	0	1	1	0	0	1	1	1	1	0	1	1	0	0	0	1	0	1	1	0	0	0	0
H7	5	CF	throat swab	Hannover	1985-04-24	Germany	2C1A	0	0	0	1	0	1	1	0	0	0	0	0	1	1	0	1	0	0	0	0	1	1	0	0	1	1	1	1	0	1	1	0	0	0	1	0	1	1	0	0	0	0
H16	2	CF	throat swab	Hannover	1996-12-18	Germany	2C22	0	0	0	1	0	1	1	0	0	0	0	1	0	0	1	1	0	1	0	0	1	1	0	1	0	0	1	1	1	0	0	0	0	1	0	0	1	1	1	1	0	1
433		CF	throat swab	Hannover	2004-05-07	Germany	2C22	0	0	0	1	0	1	1	0	0	0	0	1	0	0	1	1	0	0	0	1	0	1	0	1	0	0	1	0	1	0	0	0	0	1	0	0	0	1	1	1	0	0
156-5522		CF	throat swab	Hannover	2001-09-06	Germany	2C22	0	0	0	1	0	1	1	0	0	0	0	1	0	0	1	1	0	0	0	1	0	1	0	1	1	1	1	0	1	0	0	0	0	0	0	0	0	1	0	1	0	0
56		CF	throat swab	Hannover	1999	Germany	2C22	0	0	0	1	0	1	1	0	0	0	0	1	0	0	1	1	0	0	0	0	0	1	0	1	0	1	1	0	1	0	0	0	0	0	0	0	0	0	0	0	0	0
283		CF	throat swab	Hannover	2003-08-23	Germany	2C22	0	0	0	1	0	1	1	0	0	0	0	1	0	0	1	1	0	0	0	1	0	1	0	1	0	0	1	0	1	0	0	0	0	1	0	0	1	1	1	1	0	0
326		CF	throat swab	Hannover	2003-06-18	Germany	2C22	0	0	0	1	0	1	1	0	0	0	0	1	0	0	1	1	0	0	0	1	0	1	0	1	1	1	1	0	1	0	0	0	0	1	1	0	1	0	0	0	0	0
70		CF	throat swab	Hannover	1999	Germany	2C2A	0	0	0	1	0	1	1	0	0	0	0	1	0	1	0	1	0	1	0	0	0	0	0	1	0	0	0	0	0	1	1	1	1	0	0	0	0	1	0	1	0	0
630		CF	throat swab	Hannover	2007-08-10	Germany	2C2A	0	0	0	1	0	1	1	0	0	0	0	1	0	1	0	1	0	1	0	0	0	1	0	0	1	0	1	0	1	1	1	1	1	1	0	0	0	0	1	1	0	0
BJ	1	CF	throat swab	Hannover	1992-01-06	Germany	2C2E	0	0	1	1	0	1	1	0	0	0	0	1	0	1	0	1	0	1	0	0	0	1	0	0	1	1	1	0	1	1	1	1	1	1	0	0	1	1	0	1	0	0
H31	11	CF	throat swab	Hannover	1991-06-12	Germany	2E1A	0	0	0	1	0	1	1	1	0	0	0	0	1	1	0	1	0	0	1	0	0	1	0	1	1	0	1	0	1	1	1	0	0	0	1	0	1	1	0	0	0	0
H35	1	CF	throat swab	Hannover	1990-01-17	Germany	2F82	0	0	0	1	0	1	1	1	1	1	0	0	0	0	1	1	0	0	0	0	1	1	0	1	1	0	1	1	1	0	0	0	0	1	0	0	0	1	0	1	0	0
H12	32	CF	throat swab	Hannover	1991-09-25	Germany	2F82	0	0	0	1	0	1	1	1	1	1	0	0	0	0	1	1	0	0	0	0	1	1	0	1	0	0	0	1	0	0	0	0	0	1	0	0	0	0	0	0	0	0
H21	2	CF	throat swab	Hannover	1986-06-04	Germany	2F82	0	0	0	1	0	1	1	1	1	1	0	0	0	0	1	1	0	0	0	0	1	1	0	1	1	0	1	1	1	0	0	0	0	1	0	0	0	0	0	1	0	0
424		CF	throat swab	Hannover	2004-09-22	Germany	2F82	0	0	0	1	0	1	1	1	1	1	0	0	0	0	1	1	0	0	0	0	1	1	0	1	0	0	0	1	1	0	0	0	0	1	1	0	1	1	0	1	0	0
418		CF	throat swab	Hannover	2004-09-22	Germany	2F82	0	0	0	1	0	1	1	1	1	1	0	0	0	0	1	1	0	0	0	0	1	1	0	1	0	0	0	1	1	0	0	0	0	1	1	0	1	1	0	0	0	0
49		CF	throat swab	Hannover	1999	Germany	2F82	0	0	0	1	0	1	1	1	1	1	0	0	0	0	1	1	0	0	0	0	1	1	0	1	0	0	1	1	1	0	0	0	0	1	1	0	1	1	0	1	0	1
H18	24	CF	throat swab	Hannover	1990-07-10	Germany	2F8A	0	0	0	1	0	1	1	1	1	1	0	0	0	1	0	1	0	1	0	0	0	1	0	1	1	1	1	0	1	1	1	0	0	0	0	0	0	0	0	0	0	0
478-5110		CF	throat swab	Hannover	2005-02-01	Germany	359E	0	0	1	1	1	0	1	0	1	1	0	0	1	1	0	1	0	1	0	0	0	1	0	1	1	1	0	0	1	1	1	0	0	0	0	0	0	0	0	1	0	0
H12	1	CF	throat swab	Hannover	1985-03-27	Germany	3C2A	0	0	0	1	1	1	1	0	0	0	0	1	0	1	0	1	0	0	0	1	0	1	0	0	0	0	0	1	0	1	1	0	0	0	1	0	1	0	0	0	0	0
H29	1	CF	throat swab	Hannover	1985-05-01	Germany	3C2A	0	0	0	1	1	1	1	0	0	0	0	1	0	1	0	1	0	0	0	1	0	1	0	0	0	0	0	1	0	1	1	0	0	0	0	0	0	0	0	0	0	0
385		CF	throat swab	Hannover	2002-09-10	Germany	3C2A	0	0	0	1	1	1	1	0	0	0	0	1	0	1	0	1	0	0	0	1	0	1	0	0	0	0	0	1	0	1	1	0	0	1	1	0	0	0	0	1	0	0
510		CF	throat swab	Hannover	2006-05-02	Germany	3C2A	0	0	0	1	1	1	1	0	0	0	0	1	0	1	0	1	0	0	0	1	0	1	0	0	0	0	0	1	0	1	1	0	0	1	1	0	1	0	0	1	0	0
354		CF	throat swab	Hannover	2003-03-27	Germany	3C2A	0	0	0	1	1	1	1	0	0	0	0	1	0	1	0	1	0	0	0	1	0	1	0	0	0	0	1	1	0	1	1	0	0	1	0	0	0	1	0	1	0	0
321		CF	throat swab	Hannover	?	Germany	3C2A	0	0	0	1	1	1	1	0	0	0	0	1	0	1	0	1	0	0	0	1	0	1	0	0	0	0	0	1	0	1	1	0	0	1	1	0	1	0	0	0	0	0
63741	63741	acute infection	wound	Hannover		Germany	3C52	0	0	0	1	1	1	1	0	0	0	1	0	1	0	1	1	0	0	0	0	1	1	0	0	0	0	1	0	1	0	0	0	0	1	0	0	1	0	1	1	0	0
892	892	CF	Sputum	Hannover	1983	Germany	3C52	0	0	0	1	1	1	1	0	0	0	1	0	1	0	1	1	0	0	0	0	1	1	0	0	1	0	1	0	1	0	0	0	0	1	0	0	1	0	1	1	0	0
TB		CF	throat swab	Hannover	1983	Germany	3C52	0	0	0	1	1	1	1	0	0	0	1	0	1	0	1	1	0	0	0	0	1	1	0	0	1	0	1	0	1	0	0	0	0	1	0	0	1	0	1	1	0	0
8-53108-98		CF	throat swab	Hannover	1998	Germany	4022	0	1	0	0	0	0	0	0	0	0	0	1	0	0	1	1	0	0	1	0	0	1	0	1	0	0	1	0	1	0	0	0	0	1	0	0	0	0	0	0	0	0
H15	1	CF	throat swab	Hannover	1985-08-27	Germany	449A	0	1	0	0	0	0	1	0	0	1	0	0	1	1	0	1	0	0	0	1	0	1	0	0	1	0	1	0	0	1	1	0	0	0	1	0	0	0	0	0	0	0
73-5780		CF	throat swab	Hannover	1998	Germany	481E	0	1	1	0	0	1	0	0	0	0	0	0	1	1	0	1	0	0	1	0	0	1	0	1	0	1	0	0	0	1	1	1	1	0	1	0	1	1	0	1	0	0
345		CF	throat swab	Hannover	2003-02-20	Germany	4C12	0	1	0	0	0	1	1	0	0	0	0	0	1	0	1	1	0	0	0	0	1	1	0	0	0	0	1	0	0	0	0	0	0	0	0	0	0	1	0	1	0	0
340		CF	throat swab	Hannover	2003-12-22	Germany	4C12	0	1	0	0	0	1	1	0	0	0	0	0	1	0	1	1	0	0	0	0	1	1	0	0	0	0	1	0	0	0	0	0	0	0	0	0	0	0	0	0	0	0
H18	3	CF	throat swab	Hannover	1985-11-19	Germany	4C2A	0	1	0	0	0	1	1	0	0	0	0	1	0	1	0	1	0	0	0	0	1	1	0	0	0	1	1	0	1	1	1	1	1	1	0	0	0	1	0	1	0	0
H35	2	CF	throat swab	Hannover	1990-02-01	Germany	4C2E	0	1	1	0	0	1	1	0	0	0	0	1	0	1	0	1	0	0	0	0	1	1	0	0	1	0	1	0	1	1	1	1	1	1	0	0	0	1	0	1	0	0
H27	1	CF	throat swab	Hannover	1990-05-16	Germany	4C9E	0	1	1	0	0	1	1	0	0	1	0	0	1	1	0	1	0	1	0	0	0	1	0	1	1	1	1	1	1	1	1	1	1	1	1	0	1	1	1	1	0	0
479-5718		CF	throat swab	Hannover	2005-07-12	Germany	4F8A	0	1	0	0	0	1	1	1	1	1	0	0	0	1	0	1	0	1	0	0	0	1	0	1	0	0	1	0	0	1	1	1	1	0	0	0	0	0	0	1	0	0
624		CF	throat swab	Hannover	2007-09-19	Germany	4F9A	0	1	0	0	0	1	1	1	1	1	0	0	1	1	0	1	0	0	0	0	0	0	0	0	0	0	1	0	1	1	1	1	1	1	1	0	1	0	0	1	0	0
367		CF	throat swab	Hannover	2003-06-26	Germany	6C02	0	1	0	1	0	1	1	0	0	0	0	0	0	0	1	1	0	0	0	1	0	1	0	1	1	0	1	0	1	0	0	0	0	0	0	0	0	1	0	1	0	0
86		CF	throat swab	Hannover	2000-09-19	Germany	6C0A	0	1	0	1	0	1	1	0	0	0	0	0	0	1	0	1	0	0	0	0	1	1	0	0	0	0	1	0	0	1	1	0	0	0	0	0	0	0	0	0	0	0
14		CF	throat swab	Hannover	1998	Germany	6C1A	0	1	0	1	0	1	1	0	0	0	0	0	1	1	0	1	0	0	0	0	1	0	0	0	0	0	1	0	0	1	1	1	1	1	1	0	1	1	0	1	0	0
278		CF	throat swab	Hannover	2003-06-13	Germany	6C22	0	1	0	1	0	1	1	0	0	0	0	1	0	0	1	1	0	1	0	0	0	1	0	1	1	0	1	0	1	0	0	0	0	0	1	0	1	1	0	1	0	0
BJ	4	CF	throat swab	Hannover	1992-01-06	Germany	6C2A	0	1	0	1	0	1	1	0	0	0	0	1	0	1	0	1	0	1	0	1	0	1	0	1	1	1	1	0	1	1	1	1	1	1	0	0	0	1	0	1	0	0
275-5258		CF	throat swab	Hannover	2003-11-07	Germany	6C2A	0	1	0	1	0	1	1	0	0	0	0	1	0	1	0	1	0	1	0	0	0	1	0	1	0	1	1	0	0	1	1	0	0	0	0	0	0	1	0	0	0	0
481-5223		CF	throat swab	Hannover	2005-05-25	Germany	6C2A	0	1	0	1	0	1	1	0	0	0	0	1	0	1	0	1	0	1	0	0	0	1	0	1	0	1	1	0	0	1	1	0	0	0	0	0	0	1	0	1	0	0
322-5387		CF	throat swab	Hannover	2003-04-16	Germany	6C2A	0	1	0	1	0	1	1	0	0	0	0	1	0	1	0	1	0	1	0	0	0	1	0	1	0	1	1	0	0	1	1	0	0	0	1	0	0	1	0	1	0	0
350		CF	throat swab	Hannover	?	Germany	6C2A	0	1	0	1	0	1	1	0	0	0	0	1	0	1	0	1	0	1	0	0	0	1	0	1	0	1	1	0	0	1	1	0	0	0	0	0	0	1	0	0	0	0
125		CF	throat swab	Hannover	2001-01-22	Germany	6C2A	0	1	0	1	0	1	1	0	0	0	0	1	0	1	0	1	0	1	0	0	0	1	0	1	0	1	1	0	0	1	1	0	0	0	0	0	0	1	0	0	0	0
GJ	1	CF	throat swab	Hannover	1986-01-31	Germany	6D92	0	1	0	1	0	1	1	0	1	1	0	0	1	0	1	1	0	0	1	0	0	1	0	1	0	0	1	0	1	0	0	0	0	1	1	0	1	1	1	1	0	0
198-5864		CF	throat swab	Hannover	2002-06-29	Germany	6D92	0	1	0	1	0	1	1	0	1	1	0	0	1	0	1	1	0	0	1	0	0	1	0	1	0	0	0	0	1	0	0	0	0	0	0	0	0	1	0	0	0	0
330		CF	throat swab	Hannover	2003-09-24	Germany	6E12	0	1	0	1	0	1	1	1	0	0	0	0	1	0	1	1	0	0	0	0	1	1	0	1	0	0	1	0	0	0	0	0	0	1	1	0	1	0	0	1	0	0
H18	15	CF	throat swab	Hannover	1988-06-01	Germany	6F8A	0	1	0	1	0	1	1	1	1	1	0	0	0	1	0	1	0	0	0	0	1	1	0	1	0	1	1	0	0	1	1	1	1	1	1	0	1	1	0	1	0	0
H17	94	CF	throat swab	Hannover	2004-03-16	Germany	741A	0	1	0	1	1	0	1	0	0	0	0	0	1	1	0	1	0	0	0	0	1	1	0	1	1	1	1	0	1	1	1	1	1	1	1	0	1	1	0	1	0	0
172-5645		CF	throat swab	Hannover	2002-01-23	Germany	741E	0	1	1	1	1	0	1	0	0	0	0	0	1	1	0	1	0	0	1	0	0	1	0	1	1	1	1	0	0	1	1	1	1	0	1	0	1	1	0	1	0	0
45		CF	throat swab	Hannover	1998	Germany	7C2E	0	1	1	1	1	1	1	0	0	0	0	1	0	1	0	1	0	0	0	0	1	1	0	0	0	1	1	0	0	1	1	1	1	0	0	0	0	0	0	1	0	0
591		CF	throat swab	Hannover	2007-11-02		7D1A	0	1	0	1	1	1	1	0	1	0	0	0	1	1	0	1	0	0	0	0	0	0	0	0	0	0	0	0	0	0	0	0	0	0	0	0	0	0	0	0	0	0
H9	1	CF	throat swab	Hannover	1984-10-25	Germany	7D9A	0	1	0	1	1	1	1	0	1	1	0	0	1	1	0	1	0	1	0	0	0	1	0	1	1	0	1	0	0	1	1	0	0	1	1	0	1	0	0	1	0	0
H31	1	CF	throat swab	Hannover	1985-09-24	Germany	7D9A	0	1	0	1	1	1	1	0	1	1	0	0	1	1	0	1	0	1	0	0	1	1	0	1	1	0	1	1	0	1	1	0	0	1	1	0	1	1	0	1	0	0
H7	3	CF	throat swab	Hannover	1984-10-25	Germany	7D9A	0	1	0	1	1	1	1	0	1	1	0	0	1	1	0	1	0	1	0	0	0	1	0	1	1	0	1	0	0	1	1	0	0	1	1	0	1	0	0	0	0	0
5		CF	throat swab	Hannover	1998	Germany	842A	1	0	0	0	0	0	1	0	0	0	0	1	0	1	0	1	0	0	0	1	0	1	0	1	1	1	0	0	0	1	1	0	0	0	0	0	0	0	0	0	0	0
55		CF	throat swab	Hannover	1999	Germany	859A	1	0	0	0	0	0	1	0	1	1	0	0	1	1	0	1	0	0	1	0	0	1	0	1	0	0	1	0	1	1	1	0	0	0	0	0	0	1	0	1	0	0
20		CF	throat swab	Hannover	1998	Germany	8A89	1	0	0	0	0	1	0	1	0	1	0	0	0	1	0	0	1	0	0	0	1	0	0	0	1	0	1	0	0	1	1	0	0	0	1	0	1	1	0	1	0	0
182		CF	throat swab	Hannover	2002-04-03	Germany	8ABE	1	0	1	0	0	1	0	1	0	1	0	1	1	1	0	1	0	0	1	0	0	1	0	1	1	1	1	0	1	1	1	1	1	0	0	0	0	0	0	0	0	0
228-5547		CF	throat swab	Hannover	2002-05-16	Germany	8ABE	1	0	1	0	0	1	0	1	0	1	0	1	1	1	0	1	0	0	1	0	0	1	0	1	1	1	1	0	1	1	1	1	1	0	0	0	0	0	0	0	0	0
174		CF	throat swab	Hannover	2002-01-29	Germany	8ABE	1	0	1	0	0	1	0	1	0	1	0	1	1	1	0	1	0	0	1	0	0	1	0	1	1	1	1	0	1	1	1	1	1	0	0	0	0	0	0	0	0	0
175		CF	throat swab	Hannover	2002-04-30	Germany	8ABE	1	0	1	0	0	1	0	1	0	1	0	1	1	1	0	1	0	0	1	0	0	1	0	1	1	1	1	0	1	1	1	1	1	0	0	0	0	1	0	1	0	0
184-5534		CF	throat swab	Hannover	2002-10-04	Germany	8ABE	1	0	1	0	0	1	0	1	0	1	0	1	1	1	0	1	0	0	1	0	0	1	0	1	1	1	1	0	1	1	1	1	1	0	0	0	0	0	0	0	0	0
171		CF	throat swab	Hannover	2002-01-15	Germany	8ABE	1	0	1	0	0	1	0	1	0	1	0	1	1	1	0	1	0	0	1	0	0	1	0	1	1	1	1	0	1	1	1	1	1	0	0	0	0	1	0	1	0	0
237-5422		CF	throat swab	Hannover	2002-09-16	Germany	8ABE	1	0	1	0	0	1	0	1	0	1	0	1	1	1	0	1	0	0	1	0	0	1	0	1	1	1	1	0	1	1	1	1	1	0	0	0	0	0	0	1	0	0
225-5683		CF	throat swab	Hannover	2002-10-18	Germany	8ABE	1	0	1	0	0	1	0	1	0	1	0	1	1	1	0	1	0	0	1	0	0	1	0	1	1	1	1	0	1	1	1	1	1	0	0	0	0	0	0	0	0	0
233-5960		CF	throat swab	Hannover	2002-03-01	Germany	8ABE	1	0	1	0	0	1	0	1	0	1	0	1	1	1	0	1	0	0	1	0	0	1	0	1	1	1	1	0	1	1	1	1	1	0	0	0	0	0	0	0	0	0
180-5282		CF	throat swab	Hannover	2002-08-27	Germany	8ABE	1	0	1	0	0	1	0	1	0	1	0	1	1	1	0	1	0	0	1	0	0	1	0	1	1	1	1	0	1	1	1	1	1	0	0	0	0	1	0	1	0	0
173-5660		CF	throat swab	Hannover	2002-01-25	Germany	8ABE	1	0	1	0	0	1	0	1	0	1	0	1	1	1	0	1	0	0	1	0	0	1	0	1	1	1	1	0	1	1	1	1	1	0	0	0	0	0	0	0	0	0
230-5689		CF	throat swab	Hannover	2002-06-10	Germany	8ABE	1	0	1	0	0	1	0	1	0	1	0	1	1	1	0	1	0	0	1	0	0	1	0	1	1	1	1	0	1	1	1	1	1	0	0	0	0	0	0	0	0	0
H13	7	CF	throat swab	Hannover	1994-05-04	Germany	8C5E	1	0	1	0	0	1	1	0	0	0	1	0	1	1	0	1	0	0	1	0	0	1	0	0	0	0	0	0	1	1	1	1	1	0	0	0	0	0	0	0	0	0
H33	1_1	CF	throat swab	Hannover	1990-09-26	Germany	8C5E	1	0	1	0	0	1	1	0	0	0	1	0	1	1	0	1	0	0	1	0	0	1	0	0	0	0	1	0	1	1	1	0	0	0	0	0	0	0	0	0	0	0
H3	11	CF	throat swab	Hannover	1993-09-29	Germany	8E9A	1	0	0	0	0	1	1	1	0	1	0	0	1	1	0	1	0	1	0	0	0	1	0	1	0	0	1	0	0	1	1	1	1	0	0	0	1	0	0	1	0	0
101-5666		CF	throat swab	Hannover	2000-12-04	Germany	A429	1	0	0	1	0	0	1	0	0	0	0	1	0	1	0	0	1	0	0	1	0	0	0	0	0	0	0	1	1	0	0	0	0	1	0	0	0	1	1	1	0	0
238		CF	throat swab	Hannover	2002-08-23	Germany	ABBA	1	0	0	1	0	1	0	1	1	1	0	1	1	1	0	1	0	0	1	0	0	1	0	1	1	0	1	0	1	1	1	1	1	1	0	0	0	0	0	1	0	0
467-5512		CF	throat swab	Hannover	2004-11-25	Germany	AC9A	1	0	0	1	0	1	1	0	0	1	0	0	1	1	0	1	0	1	0	0	0	1	0	1	1	0	1	0	0	1	1	0	0	0	0	0	0	0	0	1	0	0
331-5633		CF	throat swab	Hannover	2003	Germany	AD9E	1	0	1	1	0	1	1	0	1	1	0	0	1	1	0	1	0	1	0	0	0	1	0	1	1	1	0	0	1	1	1	0	0	0	0	0	0	0	0	0	0	0
317-5680		CF	throat swab	Hannover	2003-09-08	Germany	AE1A	1	0	0	1	0	1	1	1	0	0	0	0	1	1	0	1	0	1	0	0	0	1	0	0	1	1	0	0	1	1	1	0	0	0	0	0	0	0	0	1	0	0
19		CF	throat swab	Hannover	1998	Germany	AE9A	1	0	0	1	0	1	1	1	0	1	0	0	1	1	0	1	0	0	0	1	0	1	0	1	0	0	1	0	1	1	1	0	0	0	0	0	0	0	0	1	0	0
H1	2	CF	throat swab	Hannover	1985-07-16	Germany	AF9A	1	0	0	1	0	1	1	1	1	1	0	0	1	1	0	1	0	0	1	0	0	1	0	1	0	0	1	1	1	1	1	1	1	0	0	0	0	0	0	0	0	0
H33	3	CF	throat swab	Hannover	1990-09-26	Germany	AF9A	1	0	0	1	0	1	1	1	1	1	0	0	1	1	0	1	0	0	1	0	0	1	0	0	0	0	1	0	0	1	1	1	1	1	1	0	1	1	1	1	0	0
368		CF	throat swab	Hannover	2004-05-13	Germany	AF9A	1	0	0	1	0	1	1	1	1	1	0	0	1	1	0	1	0	0	1	0	0	1	0	0	1	1	0	0	0	1	1	1	1	0	0	0	0	0	0	0	0	0
129-5322		CF	throat swab	Hannover	2001-03-02	Germany	B420	1	0	0	1	1	0	1	0	0	0	0	1	0	0	1	0	0	0	0	1	0	0	0	0	0	0	0	0	1	0	0	0	0	0	0	0	0	1	0	1	0	0
160		CF	throat swab	Hannover	2001-09-21	Germany	C409	1	1	0	0	0	0	1	0	0	0	0	0	0	1	0	0	1	0	0	0	0	0	0	1	1	0	1	0	0	1	1	1	1	1	1	0	1	1	1	1	0	0
H17	1	CF	throat swab	Hannover	1985-12-05	Germany	C40A	1	1	0	0	0	0	1	0	0	0	0	0	0	1	0	1	0	0	0	1	0	1	0	1	1	0	1	0	0	1	1	1	1	1	1	0	1	1	1	1	0	0
H20	1	CF	throat swab	Hannover	1985-07-16	Germany	C40A	1	1	0	0	0	0	1	0	0	0	0	0	0	1	0	1	0	0	0	0	0	1	0	1	1	0	1	0	0	1	1	1	1	1	1	0	1	1	0	0	0	0
H4	26	CF	throat swab	Hannover	1989-07-19	Germany	C40A	1	1	0	0	0	0	1	0	0	0	0	0	0	1	0	1	0	0	0	1	0	1	0	1	1	0	1	0	0	1	1	1	1	1	1	0	1	1	1	1	0	0
H30	1	CF	throat swab	Hannover	1985-01-09	Germany	C40A	1	1	0	0	0	0	1	0	0	0	0	0	0	1	0	1	0	0	0	1	0	1	0	1	1	0	1	0	0	1	1	1	1	1	1	0	1	1	1	1	0	0
H5	31	CF	throat swab	Hannover	1991-06-26	Germany	C40A	1	1	0	0	0	0	1	0	0	0	0	0	0	1	0	1	0	0	0	0	0	1	0	1	1	0	1	0	0	1	1	1	1	0	1	0	1	1	1	0	0	0
16		CF	throat swab	Hannover	1998	Germany	C40A	1	1	0	0	0	0	1	0	0	0	0	0	0	1	0	1	0	0	0	0	0	1	0	1	1	0	1	0	0	1	1	1	1	1	1	0	1	1	0	0	0	0
252		CF	throat swab	Hannover	2003-12-22	Germany	C40A	1	1	0	0	0	0	1	0	0	0	0	0	0	1	0	1	0	0	0	0	0	1	0	1	1	0	1	0	0	1	1	1	1	1	1	0	1	1	1	1	0	0
151		CF	throat swab	Hannover	2001-06-25	Germany	C40A	1	1	0	0	0	0	1	0	0	0	0	0	0	1	0	1	0	0	0	1	0	1	0	1	1	0	1	0	0	1	1	1	1	1	1	0	1	1	0	1	0	0
222		CF	throat swab	Hannover	2002-10-23	Germany	C40A	1	1	0	0	0	0	1	0	0	0	0	0	0	1	0	1	0	0	0	0	0	1	0	1	1	0	1	0	0	1	1	1	1	1	1	0	1	1	0	0	0	0
161		CF	throat swab	Hannover	2001-09-28	Germany	C40A	1	1	0	0	0	0	1	0	0	0	0	0	0	1	0	1	0	0	0	0	0	1	0	1	1	0	1	0	0	1	1	1	1	1	1	0	1	1	0	0	0	0
152-5028		CF	throat swab	Hannover	2001-06-30	Germany	C40A	1	1	0	0	0	0	1	0	0	0	0	0	0	1	0	1	0	0	0	1	0	1	0	1	1	0	1	0	0	1	1	1	1	0	1	0	1	1	1	1	0	0
150-5941		CF	throat swab	Hannover	2001-06-15	Germany	C40A	1	1	0	0	0	0	1	0	0	0	0	0	0	1	0	1	0	0	0	1	0	1	0	1	1	0	1	0	0	1	1	1	1	1	1	0	1	1	1	0	0	0
217-5642		CF	throat swab	Hannover	2002-10-12	Germany	C40A	1	1	0	0	0	0	1	0	0	0	0	0	0	1	0	1	0	0	0	0	0	1	0	1	1	0	1	0	0	1	1	1	1	0	1	0	1	1	1	0	0	0
224		CF	throat swab	Hannover	2002-08-06	Germany	C40A	1	1	0	0	0	0	1	0	0	0	0	0	0	1	0	1	0	0	0	0	0	0	0	1	1	0	1	0	0	1	1	1	1	1	1	0	1	1	0	1	0	0
220-5758		CF	throat swab	Hannover	2002-10-29	Germany	C40A	1	1	0	0	0	0	1	0	0	0	0	0	0	1	0	1	0	0	0	0	0	1	0	1	1	0	1	0	0	1	1	1	1	1	1	0	1	1	1	0	0	0
168-5188		CF	throat swab	Hannover	2001-11-30	Germany	C40A	1	1	0	0	0	0	1	0	0	0	0	0	0	1	0	1	0	0	0	1	0	1	0	1	1	0	1	0	0	1	1	1	1	1	1	0	1	1	1	0	0	0
115-5876		CF	throat swab	Hannover	2001-01-08	Germany	C40A	1	1	0	0	0	0	1	0	0	0	0	0	0	1	0	1	0	0	0	0	0	1	0	1	1	0	1	0	0	1	1	1	1	0	1	0	1	1	1	0	0	0
223		CF	throat swab	Hannover	2002-09-28	Germany	C40A	1	1	0	0	0	0	1	0	0	0	0	0	0	1	0	1	0	0	0	0	0	1	0	1	1	0	1	0	0	1	1	1	1	1	1	0	1	1	0	1	0	0
110-5792		CF	throat swab	Hannover	2000-12-18	Germany	C40A	1	1	0	0	0	0	1	0	0	0	0	0	0	1	0	1	0	0	0	0	0	1	0	1	1	0	1	0	0	1	1	1	1	0	1	0	0	0	0	0	0	0
159		CF	throat swab	Hannover	2001-09-18	Germany	C40A	1	1	0	0	0	0	1	0	0	0	0	0	0	1	0	1	0	0	0	1	0	1	0	1	1	0	1	0	0	1	1	1	1	1	1	0	1	1	1	1	0	0
584		CF	throat swab	Hannover	2006-05-09	Germany	C40A	1	1	0	0	0	0	1	0	0	0	0	0	0	1	0	1	0	0	0	0	0	1	0	1	1	0	1	0	0	1	1	1	1	1	1	0	1	1	1	1	0	0
214-5309		CF	throat swab	Hannover	2002-08-28	Germany	C40A	1	1	0	0	0	0	1	0	0	0	0	0	0	1	0	1	0	0	0	1	0	1	0	1	1	0	1	0	0	1	1	1	1	1	1	0	1	1	1	0	0	0
492-5451		CF	throat swab	Hannover	2005-09-20	Germany	C40A	1	1	0	0	0	0	1	0	0	0	0	0	0	1	0	1	0	0	0	1	0	1	0	1	1	0	0	0	0	1	1	1	1	1	1	0	1	1	1	1	0	0
247		CF	throat swab	Hannover	2002-06-28	Germany	C40A	1	1	0	0	0	0	1	0	0	0	0	0	0	1	0	1	0	0	0	1	0	1	0	1	0	0	1	0	0	1	1	1	1	1	1	0	1	1	1	1	0	0
154-5235		CF	throat swab	Hannover	2001-07-31	Germany	C40A	1	1	0	0	0	0	1	0	0	0	0	0	0	1	0	1	0	0	0	0	0	1	0	1	1	0	1	0	0	1	1	1	1	0	1	0	1	1	1	0	0	0
22		CF	throat swab	Hannover	1998	Germany	C81A	1	1	0	0	0	1	0	0	0	0	0	0	1	1	0	1	0	1	0	0	0	1	0	1	1	0	1	0	0	1	1	1	1	1	1	0	1	0	0	1	0	0
31		CF	throat swab	Hannover	1998	Germany	C81A	1	1	0	0	0	1	0	0	0	0	0	0	1	1	0	1	0	1	0	0	0	1	0	1	1	0	1	0	0	1	1	1	1	1	1	0	1	1	0	1	0	0
59		CF	throat swab	Hannover	1999	Germany	C82E	1	1	1	0	0	1	0	0	0	0	0	1	0	1	0	1	0	0	0	1	0	1	0	1	0	0	1	0	0	1	1	1	1	1	1	0	1	0	0	1	0	0
410		CF	throat swab	Hannover	2004-06-09	Germany	CA9A	1	1	0	0	0	1	0	1	0	1	0	0	1	1	0	1	0	0	0	0	1	0	0	0	0	0	0	0	0	1	1	1	1	1	1	0	1	0	0	0	0	0
Zw	61	CF	throat swab	Hannover	1997-04-03	Germany	D421	1	1	0	0	1	0	1	0	0	0	0	1	0	0	1	0	1	1	0	0	0	1	0	1	1	0	0	0	1	0	0	0	0	1	1	1	0	1	0	0	1	1
H35	4	CF	throat swab	Hannover	1991-11-27	Germany	D421	1	1	0	0	1	0	1	0	0	0	0	1	0	0	1	0	1	1	0	0	0	1	0	1	0	0	1	0	1	0	0	0	0	1	1	1	0	1	0	1	1	1
H17	84	CF	throat swab	Hannover	2002-02-12	Germany	D421	1	1	0	0	1	0	1	0	0	0	0	1	0	0	1	0	1	1	0	0	0	1	0	1	1	0	0	0	1	0	0	0	0	1	1	1	0	1	0	0	1	1
H5	1	CF	throat swab	Hannover	1986-04-15	Germany	D421	1	1	0	0	1	0	1	0	0	0	0	1	0	0	1	0	1	1	0	0	0	1	0	1	0	0	0	0	1	0	0	0	0	1	1	1	1	1	0	0	1	1
250		CF	throat swab	Hannover	2002-03-28	Germany	D421	1	1	0	0	1	0	1	0	0	0	0	1	0	0	1	0	1	1	0	0	0	1	0	1	0	0	0	0	1	0	0	0	0	0	0	0	0	1	0	1	1	0
206		CF	throat swab	Hannover	2002-02-21	Germany	D421	1	1	0	0	1	0	1	0	0	0	0	1	0	0	1	0	1	1	0	0	0	1	0	1	0	0	0	0	1	0	0	0	0	1	1	1	0	1	0	1	1	1
202-5359		CF	throat swab	Hannover	2002-09-03	Germany	D421	1	1	0	0	1	0	1	0	0	0	0	1	0	0	1	0	1	1	0	0	0	1	0	1	0	0	0	0	1	0	0	0	0	1	1	1	0	1	0	0	1	1
468-5746		CF	throat swab	Hannover	2005-07-15	Germany	D421	1	1	0	0	1	0	1	0	0	0	0	1	0	0	1	0	1	1	0	0	0	1	0	1	1	0	0	0	1	0	0	0	0	1	1	1	1	0	0	1	0	0
142		CF	throat swab	Hannover	2001-05-18	Germany	D421	1	1	0	0	1	0	1	0	0	0	0	1	0	0	1	0	1	1	0	0	0	1	0	1	0	0	0	0	1	0	0	0	0	1	1	1	0	1	0	1	1	1
146-5807		CF	throat swab	Hannover	2001-05-23	Germany	D421	1	1	0	0	1	0	1	0	0	0	0	1	0	0	1	0	1	1	0	0	0	1	0	1	0	0	0	0	1	0	0	0	0	1	1	1	0	1	0	0	1	1
487-5354		CF	throat swab	Hannover	2005-02-25	Germany	D421	1	1	0	0	1	0	1	0	0	0	0	1	0	0	1	0	1	1	0	0	0	1	0	1	1	0	0	0	1	0	0	0	0	1	1	1	1	1	0	1	1	1
113		CF	throat swab	Hannover	2001-01-08	Germany	D421	1	1	0	0	1	0	1	0	0	0	0	1	0	0	1	0	1	1	0	0	0	1	0	1	1	0	0	0	0	0	0	0	0	1	1	1	0	1	0	1	1	1
209-5828		CF	throat swab	Hannover	2002-11-02	Germany	D421	1	1	0	0	1	0	1	0	0	0	0	1	0	0	1	0	1	1	0	0	0	1	0	1	0	0	0	0	1	0	0	0	0	1	1	1	0	1	0	0	1	1
212-5826		CF	throat swab	Hannover	2002-11-04	Germany	D421	1	1	0	0	1	0	1	0	0	0	0	1	0	0	1	0	1	1	0	0	0	1	0	1	0	0	0	0	1	0	0	0	0	1	1	1	0	1	0	0	1	1
207		CF	throat swab	Hannover	2002-11-05	Germany	D421	1	1	0	0	1	0	1	0	0	0	0	1	0	0	1	0	1	1	0	0	0	1	0	1	0	0	0	0	1	0	0	0	0	1	1	1	0	1	0	1	1	1
324		CF	throat swab	Hannover	2003-06-16	Germany	D421	1	1	0	0	1	0	1	0	0	0	0	1	0	0	1	0	1	1	0	0	0	0	0	1	0	0	0	0	0	0	0	0	0	1	1	1	0	1	0	1	1	1
297-5097		CF	throat swab	Hannover	2003-03-12	Germany	D429	1	1	0	0	1	0	1	0	0	0	0	1	0	1	0	0	1	1	0	0	0	1	0	0	0	0	0	1	1	1	1	1	1	1	1	0	1	1	0	1	0	0
H34	4	CF	throat swab	Hannover	1992-05-07	Germany	E019	1	1	0	1	0	0	0	0	0	0	0	0	1	1	0	0	1	1	0	0	0	1	0	1	0	1	1	0	0	1	0	0	0	1	0	0	0	1	0	1	0	0
82	00	CF	throat swab	Hannover	2000-08-22	Germany	E019	1	1	0	1	0	0	0	0	0	0	0	0	1	1	0	0	1	1	0	0	0	1	0	1	0	0	0	0	0	0	0	0	0	0	0	0	0	0	0	0	0	0
69		CF	throat swab	Hannover	1999	Germany	E022	1	1	0	1	0	0	0	0	0	0	0	1	0	0	1	1	0	0	1	0	0	1	0	0	0	1	1	0	1	0	0	0	0	0	1	0	0	0	0	1	0	0
157-5555		CF	throat swab	Hannover	2001-09-11	Germany	E40A	1	1	0	1	0	0	1	0	0	0	0	0	0	1	0	1	0	0	0	1	0	1	0	1	1	0	1	0	0	1	1	1	1	0	1	0	1	1	1	1	0	0
H7	6	CF	throat swab	Hannover	1985-12-04	Germany	E429	1	1	0	1	0	0	1	0	0	0	0	1	0	1	0	0	1	1	0	0	0	1	0	0	0	1	0	1	0	1	1	0	0	0	1	0	1	1	0	0	0	0
H8	1	CF	throat swab	Hannover	1985-05-02	Germany	E429	1	1	0	1	0	0	1	0	0	0	0	1	0	1	0	0	1	1	0	0	0	1	0	0	0	1	1	1	0	1	1	0	0	0	1	0	1	1	0	0	0	0
323		CF	throat swab	Hannover	2003-06-10	Germany	E429	1	1	0	1	0	0	1	0	0	0	0	1	0	1	0	0	1	1	0	0	0	1	0	0	0	1	1	1	0	1	1	0	0	1	1	0	1	1	0	1	0	1
13-62302-98		CF	throat swab	Hannover	1998	Germany	E429	1	1	0	1	0	0	1	0	0	0	0	1	0	1	0	0	1	1	0	0	0	0	0	0	0	0	0	1	0	1	1	0	0	0	1	0	0	0	0	0	0	0
H4	8	CF	throat swab	Hannover	1987-04-07	Germany	E469	1	1	0	1	0	0	1	0	0	0	1	1	0	1	0	0	1	1	0	0	0	1	0	1	1	0	0	0	1	0	0	0	0	0	0	0	0	1	0	0	0	0
36		CF	throat swab	Hannover	1998	Germany	E479	1	1	0	1	0	0	1	0	0	0	1	1	1	1	0	0	1	0	0	1	1	0	0	1	0	0	1	0	0	0	0	0	0	0	1	0	0	0	0	1	0	0
H19	15	CF	throat swab	Hannover	1990-05-23	Germany	E59A	1	1	0	1	0	0	1	0	1	1	0	0	1	1	0	1	0	1	0	0	0	1	0	1	0	1	1	0	0	1	1	0	0	0	0	0	1	0	0	0	0	0
474-5112		CF	throat swab	Hannover	2005-02-01	Germany	E661	1	1	0	1	0	0	1	1	0	0	1	1	0	0	1	0	1	0	1	0	0	1	0	1	0	0	0	0	1	0	0	0	0	1	1	0	1	1	1	1	0	0
H13	24	CF	throat swab	Hannover	2001-08-13	Germany	EA0A	1	1	0	1	0	1	0	1	0	0	0	0	0	1	0	1	0	1	0	0	0	1	0	1	0	0	1	0	1	1	1	0	0	0	0	0	1	0	1	1	0	0
362		CF	throat swab	Hannover	2003-07-28	Germany	EA0A	1	1	0	1	0	1	0	1	0	0	0	0	0	1	0	1	0	1	0	0	0	1	0	1	0	0	1	0	1	1	1	0	0	1	0	0	1	0	1	1	0	0
128		CF	throat swab	Hannover	2001-02-12	Germany	EA0A	1	1	0	1	0	1	0	1	0	0	0	0	0	1	0	1	0	1	0	0	0	1	0	1	0	0	1	0	1	1	1	0	0	0	0	0	1	0	1	1	0	0
21		CF	throat swab	Hannover	1998	Germany	EC29	1	1	0	1	0	1	1	0	0	0	0	1	0	1	0	0	1	0	1	0	0	1	0	0	1	0	0	1	0	1	1	0	0	1	1	0	0	1	0	1	0	0
302-5298		CF	throat swab	Hannover	2003-04-08	Germany	EC29	1	1	0	1	0	1	1	0	0	0	0	1	0	1	0	0	1	0	1	0	0	1	0	0	1	0	0	1	0	1	1	0	0	1	1	1	1	1	0	1	0	0
491-5530		CF	throat swab	Hannover	2005-09-27	Germany	EC2A	1	1	0	1	0	1	1	0	0	0	0	1	0	1	0	1	0	0	0	1	0	1	0	0	0	1	1	0	1	1	1	0	0	1	0	0	1	0	1	1	0	0
H16	19	CF	throat swab	Hannover	2001-10-02	Germany	EF8E	1	1	1	1	0	1	1	1	1	1	0	0	0	1	0	1	0	1	0	0	0	1	0	1	0	1	1	0	1	1	1	1	1	1	0	0	0	1	0	1	0	0
195-5050		CF	throat swab	Hannover	2002-07-31	Germany	F421	1	1	0	1	1	0	1	0	0	0	0	1	0	0	1	0	1	0	0	1	0	1	0	0	1	1	1	0	1	0	0	0	0	1	0	1	0	0	0	0	0	0
194-5447		CF	throat swab	Hannover	2002-09-17	Germany	F421	1	1	0	1	1	0	1	0	0	0	0	1	0	0	1	0	1	0	0	0	0	1	0	0	1	0	0	0	0	0	0	0	0	1	0	1	0	0	0	0	0	0
245-5506		CF	throat swab	Hannover	2002-05-08	Germany	F421	1	1	0	1	1	0	1	0	0	0	0	1	0	0	1	0	1	0	0	1	0	1	0	0	1	1	0	0	1	0	0	0	0	0	1	1	0	0	0	1	0	0
316-5680		CF	throat swab	Hannover	2003-09-02	Germany	F421	1	1	0	1	1	0	1	0	0	0	0	1	0	0	1	0	1	0	0	1	0	1	0	0	0	0	0	1	1	0	0	0	0	1	1	1	1	1	0	1	0	0
191-5825		CF	throat swab	Hannover	2002-06-25	Germany	F421	1	1	0	1	1	0	1	0	0	0	0	1	0	0	1	0	1	0	0	1	0	1	0	0	1	1	0	0	1	0	0	0	0	1	1	1	0	0	0	0	0	0
H24	9	CF	throat swab	Hannover	1997-11-20	Germany	F429	1	1	0	1	1	0	1	0	0	0	0	1	0	1	0	0	1	0	0	0	1	1	0	0	1	0	1	0	0	1	1	0	0	0	1	0	1	1	0	1	0	1
H8	30	CF	throat swab	Hannover	1992-02-18	Germany	F429	1	1	0	1	1	0	1	0	0	0	0	1	0	1	0	0	1	0	1	0	0	1	0	0	1	0	1	0	1	1	1	0	0	1	1	1	0	0	0	1	0	0
461-5211		CF	throat swab	Hannover	2004-10-16	Germany	F429	1	1	0	1	1	0	1	0	0	0	0	1	0	1	0	0	1	1	0	0	0	1	0	1	1	1	0	0	1	1	1	0	0	0	1	0	0	0	1	1	0	0
126		CF	throat swab	Hannover	2001-01-30	Germany	F429	1	1	0	1	1	0	1	0	0	0	0	1	0	1	0	0	1	0	0	0	1	0	0	0	0	0	0	0	0	1	1	0	0	0	1	0	0	0	0	0	0	0
H24	1	CF	throat swab	Hannover	1993-11-24	Germany	F42A	1	1	0	1	1	0	1	0	0	0	0	1	0	1	0	1	0	0	0	0	1	1	0	0	1	0	1	0	0	1	1	0	0	1	1	0	1	1	0	1	0	1
23		CF	throat swab	Hannover	1998	Germany	F469	1	1	0	1	1	0	1	0	0	0	1	1	0	1	0	0	1	1	0	0	0	1	0	1	0	0	0	1	1	0	0	0	0	1	1	0	1	1	0	1	0	1
54		CF	throat swab	Hannover	1999	Germany	F469	1	1	0	1	1	0	1	0	0	0	1	1	0	1	0	0	1	0	0	0	1	0	0	0	0	0	1	0	1	1	1	0	0	1	0	0	1	1	0	1	0	0
422-5757		CF	throat swab	Hannover	2004-05-03	Germany	F469	1	1	0	1	1	0	1	0	0	0	1	1	0	1	0	0	1	1	0	0	0	1	0	0	0	0	0	0	1	1	1	0	0	0	0	0	0	0	1	1	0	0
4		CF	throat swab	Hannover	1998	Germany	F469	1	1	0	1	1	0	1	0	0	0	1	1	0	1	0	0	1	0	0	0	1	1	0	1	0	0	1	0	0	1	1	0	0	1	1	0	0	1	0	1	0	0
443		CF	throat swab	Hannover	2004-03-16	Germany	F469	1	1	0	1	1	0	1	0	0	0	1	1	0	1	0	0	1	0	0	1	0	1	0	0	0	0	0	0	0	1	1	0	0	1	1	0	1	1	1	1	0	0
62		CF	throat swab	Hannover	1999	Germany	F601	1	1	0	1	1	0	1	1	0	0	0	0	0	0	1	0	1	0	1	0	0	0	0	1	1	0	1	0	1	1	1	0	0	1	0	1	0	1	0	1	0	0
A5670		acute infection	wound	Heidelberg	1992	Germany	7D9A	0	1	0	1	1	1	1	0	1	1	0	0	1	1	0	1	0	1	0	0	0	1	0	0	0	0	1	0	0	1	1	0	0	0	0	0	1	1	1	1	0	0
ATCC	33356	acute infection	gut	Heidelberg	1965	Germany	CD9E	1	1	1	0	0	1	1	0	1	1	0	0	1	1	0	1	0	1	0	0	0	1	0	1	0	1	1	0	1	1	1	1	1	0	0	0	0	0	0	0	0	0
AL	5846	acute infection	wound	Heidelberg	1992	Germany	D429	1	1	0	0	1	0	1	0	0	0	0	1	0	1	0	0	1	x	x	x	x	x	x	1	1	1	0	1	0	1	1	0	0	1	x	x	0	1	0	0	x	x
A5803		acute infection	lung (intubated patient)	Heidelberg	1992	Germany	F429	1	1	0	1	1	0	1	0	0	0	0	1	0	1	0	0	1	0	1	0	0	1	0	0	1	1	0	0	1	1	1	0	0	1	1	1	0	1	0	1	0	0
20319220-055SE5	1162A-92	environmental	Water	Hessisch Oldendorf	July, 2008	Germany	0812	0	0	0	0	0	1	0	0	0	0	0	0	1	0	1	1	0	1	0	0	0	1	0	1	0	0	1	1	1	0	0	0	0	1	0	0	0	0	0	1	0	0
15352590-055C1	15352590-055C1	environmental	Water	Hessisch Oldendorf	October, 2007	Germany	0BA2	0	0	0	0	0	1	0	1	1	1	0	1	0	0	1	1	0	1	0	0	0	1	0	1	0	0	1	1	1	0	0	0	0	1	0	0	0	0	0	1	0	0
20319219-055SE4	20319219-055SE4	environmental	Water	Hessisch Oldendorf	July, 2008	Germany	0D9E	0	0	1	0	0	1	1	0	1	1	0	0	1	1	0	1	0	1	0	0	0	1	0	0	1	1	1	0	0	1	1	1	1	0	0	0	0	0	0	1	0	0
20319347-055F3	20319347-055F3	environmental	Water	Hessisch Oldendorf	October, 2007	Germany	149A	0	0	0	0	1	0	1	0	0	1	0	0	1	1	0	1	0	1	0	0	0	1	0	1	0	0	0	0	0	1	1	1	1	1	0	1	1	0	0	1	0	0
15352583-055E11	15352583-055E11	environmental	Water	Hessisch Oldendorf	October, 2007	Germany	419A	0	1	0	0	0	0	0	0	1	1	0	0	1	1	0	1	0	0	0	1	0	1	0	1	1	0	0	0	1	1	1	0	0	0	0	0	0	0	0	1	0	0
20319341-055E7	20319341-055E7	environmental	Water	Hessisch Oldendorf	October, 2007	Germany	499A	0	1	0	0	0	1	0	0	1	1	0	0	1	1	0	1	0	0	0	1	0	1	0	1	1	0	0	0	1	1	1	0	0	0	0	0	0	0	0	1	0	0
22398201-055SD1	22398201-055SD1	environmental	Water	Hessisch Oldendorf	July, 2008	Germany	741E	0	1	1	1	1	0	1	0	0	0	0	0	1	1	0	1	0	0	1	0	0	1	0	1	1	0	1	0	0	1	1	1	1	1	0	1	1	1	1	1	0	0
15352588-055E2	15352588-055E2	environmental	Water	Hessisch Oldendorf	October, 2007	Germany	85AA	1	0	0	0	0	0	1	0	1	1	0	1	0	1	0	1	0	0	0	1	0	1	1	1	1	0	0	0	1	1	1	0	0	0	0	0	0	0	0	1	0	0
15352581-055E3	15352581-055E3	environmental	Water	Hessisch Oldendorf	October, 2007	Germany	B420	1	0	0	1	1	0	1	0	0	0	0	1	0	0	1	0	0	1	0	0	0	0	0	1	1	1	0	0	0	0	0	0	0	1	0	1	1	0	0	1	0	0
15253582-055F5	15253582-055F5	environmental	Water	Hessisch Oldendorf	October, 2007	Germany	D421	1	1	0	0	1	0	1	0	0	0	0	1	0	0	1	0	1	1	0	0	0	1	0	1	0	0	0	0	1	1	1	0	0	1	1	1	1	1	0	1	1	1
15352594-055F1	15352594-055F1	environmental	Water	Hessisch Oldendorf	October, 2007	Germany	E422	1	1	0	1	0	0	1	0	0	0	0	1	0	0	1	1	0	0	0	0	1	1	0	0	0	0	0	0	0	0	0	0	0	1	0	1	1	0	0	1	0	1
20319346-055F2	20319346-055F2	environmental	Water	Hessisch Oldendorf	October, 2007	Germany	E429	1	1	0	1	0	0	1	0	0	0	0	1	0	1	0	0	1	1	0	0	0	1	0	0	0	1	0	0	0	1	1	0	0	1	0	1	1	1	0	1	0	0
20319345-055F4	20319345-055F4	environmental	Water	Hessisch Oldendorf	October, 2007	Germany	EA0A	1	1	0	1	0	1	0	1	0	0	0	0	0	1	0	1	0	1	0	0	0	1	0	1	0	0	1	0	1	1	1	0	0	1	0	0	1	0	1	1	0	0
22398208-055SE2	22398208-055SE2	environmental	Water	Hessisch Oldendorf	July, 2008	Germany	EC12	1	1	0	1	0	1	1	0	0	0	0	0	1	0	1	1	0	0	1	0	0	1	0	1	0	1	1	0	0	0	0	0	0	0	0	1	1	1	0	1	0	0
15352580-055E6	15352580-055E6	environmental	Water	Hessisch Oldendorf	October, 2007	Germany	F421	1	1	0	1	1	0	1	0	0	0	0	1	0	0	1	0	1	0	0	1	0	1	0	0	0	0	0	1	1	0	0	0	0	1	1	1	1	0	0	1	0	0
22398194-055SB2	22398194-055SB2	environmental	Water	Hessisch Oldendorf	July, 2008	Germany	F429	1	1	0	1	1	0	1	0	0	0	0	1	0	1	0	0	1	0	1	0	0	1	0	1	0	0	0	0	1	1	1	0	0	0	0	1	1	1	1	1	0	0
20319222-055SF4	20319222-055SF4	environmental	Water	Hessisch Oldendorf	July, 2008	Germany	F46A	1	1	0	1	1	0	1	0	0	0	1	1	0	1	0	1	0	0	0	0	1	1	0	0	1	1	0	0	1	1	1	0	0	0	0	1	0	0	0	1	0	0
22398204-055SD3	22398204-055SD3	environmental	Water	Hessisch Oldendorf	July, 2008	Germany	F4EA	1	1	0	1	1	0	1	0	0	1	1	1	0	1	0	1	0	0	0	0	1	1	0	0	1	1	0	0	1	1	1	0	0	0	0	1	0	0	0	1	0	0
K9	K9	CF	Sputum	Husum	1985	Germany	1BAE	0	0	1	0	1	1	0	1	1	1	0	1	0	1	0	1	0	x	x	x	x	x	x	0	0	1	0	1	0	1	1	0	0	0	x	x	0	0	0	0	x	x
Zw	30	CF	throat swab	Innsbruck	1997-01-28	Austria	B420	1	0	0	1	1	0	1	0	0	0	0	1	0	0	1	0	0	0	0	1	0	0	0	1	1	0	0	0	0	0	0	0	0	0	0	0	0	0	0	1	0	0
Zw	28	CF	throat swab	Innsbruck	1997-07-27	Austria	C40A	1	1	0	0	0	0	1	0	0	0	0	0	0	1	0	1	0	0	0	1	0	1	0	1	1	0	1	0	0	1	1	1	1	1	1	0	1	1	1	1	0	0
P6	1	CF	Sputum	Jena	2009-04-30	Germany	041A	0	0	0	0	0	0	1	0	0	0	0	0	1	1	0	1	0	0	0	0	1	1	0	0	1	1	1	0	1	1	1	1	1	0	0	0	0	0	0	0	0	0
P25	1-1	CF	sputum	Jena	2007-06-06	Germany	0C12	0	0	0	0	0	1	1	0	0	0	0	0	1	0	1	1	0	0	0	0	1	1	0	0	0	0	1	0	0	0	0	0	0	0	0	0	0	0	0	1	0	0
P23	1	CF	Sputum	Jena	2007-03-19	Germany	0C2A	0	0	0	0	0	1	1	0	0	0	0	1	0	1	0	1	0	1	0	0	0	1	0	0	1	0	1	0	1	1	1	1	1	1	0	0	0	0	0	0	0	0
P28	2	CF	Nase	Jena	2009-08-10	Germany	0C2A	0	0	0	0	0	1	1	0	0	0	0	1	0	1	0	1	0	0	1	0	0	1	0	1	0	0	1	0	0	1	1	0	0	0	1	0	1	1	0	1	0	0
P11	1-2	CF	Sputum	Jena	2009-05-13	Germany	0C2E	0	0	1	0	0	1	1	0	0	0	0	1	0	1	0	1	0	1	0	0	0	1	0	0	1	1	1	0	1	1	1	1	1	1	0	0	1	1	0	1	0	0
P12	1-1	CF	Rachenabstrich	Jena	2008-05-28	Germany	0C2E	0	0	1	0	0	1	1	0	0	0	0	1	0	1	0	1	0	1	0	0	0	1	0	0	1	1	1	0	1	1	1	1	1	0	0	0	0	0	0	1	0	0
01049	006679	CF	nose	Jena	2006-04-10	Germany	0C4A	0	0	0	0	0	1	1	0	0	0	1	0	0	1	0	1	0	1	0	0	0	1	0	1	0	0	1	0	1	1	1	0	0	0	1	0	1	1	1	0	0	0
P13	2	CF	Sputum	Jena	2007-07-03	Germany	0C4A	0	0	0	0	0	1	1	0	0	0	1	0	0	1	0	1	0	1	0	0	0	1	0	1	0	0	1	0	1	1	1	0	0	0	1	0	1	1	1	0	0	0
P16	1	CF	Sputum	Jena	2009-06-30	Germany	0C4A	0	0	0	0	0	1	1	0	0	0	1	0	0	1	0	1	0	1	0	0	0	1	0	1	0	0	1	0	1	1	1	0	0	0	1	0	1	1	1	0	0	0
Zw	75_2	CF	throat swab	Jena	1997-04-10	Germany	0C5E	0	0	1	0	0	1	1	0	0	0	1	0	1	1	0	1	0	0	0	1	0	0	0	0	0	0	1	0	0	1	1	1	1	1	1	1	1	1	0	0	0	0
01005	019769	CF	nose	Jena	2005-11-04	Germany	0F9E	0	0	1	0	0	1	1	1	1	1	0	0	1	1	0	1	0	1	0	0	0	1	0	1	1	0	1	0	1	1	1	1	1	0	0	0	0	0	0	0	0	0
P3	2	CF	Nase	Jena	2005-11-04	Germany	0F9E	0	0	1	0	0	1	1	1	1	1	0	0	1	1	0	1	0	1	0	0	0	1	0	1	1	1	1	0	1	1	1	1	1	0	0	0	0	0	0	0	0	0
01035	002451	CF	Sputum	Jena	2006-02-07	Germany	239A	0	0	0	1	0	0	0	1	1	1	0	0	1	1	0	1	0	1	0	0	0	1	0	1	1	0	1	1	1	1	1	1	1	1	1	0	1	0	0	0	0	0
P18	1	CF	Sputum	Jena	2006-02-07	Germany	239A	0	0	0	1	0	0	0	1	1	1	0	0	1	1	0	1	0	1	0	0	0	1	0	1	1	0	1	1	1	1	1	1	1	1	1	0	1	0	0	0	0	0
P20	1	CF	Sputum	Jena	2008-01-14	Germany	2C2A	0	0	0	1	0	1	1	0	0	0	0	1	0	1	0	1	0	0	0	0	1	1	0	1	1	0	1	0	1	1	1	1	1	0	1	0	1	1	0	0	0	0
P20	4-1	CF	Nase	Jena	2008-09-08	Germany	2C2A	0	0	0	1	0	1	1	0	0	0	0	1	0	1	0	1	0	0	0	0	1	1	0	1	1	0	1	0	1	1	1	1	1	0	1	0	1	1	0	1	0	1
P26	1-2	CF	sputum	Jena	2008-02-06	Germany	2F82	0	0	0	1	0	1	1	1	1	1	0	0	0	0	1	1	0	0	0	0	1	1	0	1	0	0	0	1	1	0	0	0	0	1	0	0	0	0	0	0	0	0
P7	2	CF	Nase	Jena	2006-04-10	Germany	360A	0	0	0	1	1	0	1	1	0	0	0	0	0	1	0	1	0	0	0	0	1	1	0	0	0	1	1	0	1	1	1	1	1	0	0	0	0	0	0	1	0	0
P28	5	CF	Nase	Jena	2010-01-22	Germany	4C2A	0	1	0	0	0	1	1	0	0	0	0	1	0	1	0	1	0	0	1	0	0	1	0	1	0	0	1	0	0	1	1	0	0	0	1	0	1	1	0	1	0	0
01023	000071	CF	nose	Jena	2006-01-02	Germany	4F9A	0	1	0	0	0	1	1	1	1	1	0	0	1	1	0	1	0	0	0	1	0	1	0	1	0	0	1	0	0	1	1	0	0	0	0	0	0	0	0	0	0	0
P2	1	CF	Rachensbstrich	Jena	2007-11-14	Germany	4F9A	0	1	0	0	0	1	1	1	1	1	0	0	1	1	0	1	0	0	0	0	0	1	0	1	0	0	1	0	0	1	1	0	0	0	0	0	0	0	0	0	0	0
P14	3-1	CF	Sputum	Jena	2008-07-09	Germany	4F9A	0	1	0	0	0	1	1	1	1	1	0	0	1	1	0	1	0	0	0	0	0	1	0	1	0	0	1	0	0	1	1	0	0	0	0	0	0	0	0	0	0	0
01031	005718	CF	Sputum	Jena	2006-03-28	Germany	6412	0	1	0	1	0	0	1	0	0	0	0	0	1	0	1	1	0	0	1	0	0	1	0	1	1	0	1	0	1	0	0	0	0	0	0	0	0	0	0	0	0	0
P19	2-2	CF	Sputum	Jena	2006-03-28	Germany	6412	0	1	0	1	0	0	1	0	0	0	0	0	1	0	1	1	0	0	1	0	0	1	0	1	1	0	1	0	1	0	0	0	0	0	0	0	0	0	0	1	0	0
P32	2	CF	Nase	Jena	2007-10-12	Germany	681A	0	1	0	1	0	1	0	0	0	0	0	0	1	1	0	1	0	1	0	0	0	1	0	1	0	0	0	0	0	1	1	0	0	0	0	0	0	0	0	0	0	0
P21	3	CF	Rachenabstrich	Jena	2009-04-01	Germany	6B92	0	1	0	1	0	1	0	1	1	1	0	0	1	0	1	1	0	0	0	0	1	1	0	0	1	1	0	0	1	0	0	0	0	1	1	0	1	0	0	1	0	0
P27	1-1	CF	Rachenabstrich	Jena	2005-12-20	Germany	6C1A	0	1	0	1	0	1	1	0	0	0	0	0	1	1	0	1	0	0	0	0	1	1	0	0	0	0	1	0	0	1	1	1	1	1	1	0	1	1	0	1	0	0
Zw	75_1	CF	throat swab	Jena	1997-04-10	Germany	6C2A	0	1	0	1	0	1	1	0	0	0	0	1	0	1	0	1	0	1	0	0	0	1	0	1	0	1	1	0	0	1	1	0	0	0	0	0	0	1	0	0	0	0
Zw	76_1	CF	throat swab	Jena	1997-04-10	Germany	6C2A	0	1	0	1	0	1	1	0	0	0	0	1	0	1	0	1	0	1	0	0	0	1	0	1	0	1	1	0	0	1	1	0	0	0	0	0	0	1	0	0	0	0
P10	2	CF	Nasenabstrich	Jena	2008-02-22	Germany	745A	0	1	0	1	1	0	1	0	0	0	1	0	1	1	0	1	0	0	0	0	1	1	0	1	1	1	0	0	1	1	1	1	1	1	1	0	1	1	0	1	0	0
Zw	75_3	CF	throat swab	Jena	1997-04-10	Germany	7D9A	0	1	0	1	1	1	1	0	1	1	0	0	1	1	0	1	0	1	0	0	0	1	0	1	1	0	1	0	0	1	1	0	0	0	1	0	1	0	1	0	0	0
01-067a		CF	sputum	Jena		Germany	882A	1	0	0	0	0	1	0	0	0	0	0	1	0	1	0	1	0	1	0	0	0	1	0	1	0	0	1	1	1	1	1	1	1	1	1	0	1	1	0	1	0	0
P5	1-1	CF	Rachensbstrich	Jena	2008-05-14	Germany	882A	1	0	0	0	0	1	0	0	0	0	0	1	0	1	0	1	0	1	0	0	0	1	0	1	0	0	1	1	1	1	1	1	1	1	1	0	1	1	0	0	0	0
P22	1	CF	sputum	Jena	2008-06-25	Germany	8E9A	1	0	0	0	0	1	1	1	0	1	0	0	1	1	0	1	0	1	0	0	0	1	0	1	1	1	0	0	0	1	1	1	1	0	1	0	1	1	1	0	0	0
P33	3	CF	sputum	Jena	2008-11-10	Germany	8E9A	1	0	0	0	0	1	1	1	0	1	0	0	1	1	0	1	0	1	0	0	0	1	0	1	1	1	0	0	0	1	1	1	1	0	1	0	1	1	1	0	0	0
P26	1-1	CF	sputum	Jena	2008-02-06	Germany	949A	1	0	0	0	1	0	1	0	0	1	0	0	1	1	0	1	0	1	0	0	0	1	0	1	0	0	0	0	0	1	1	1	1	0	0	0	1	0	1	1	0	0
P30	2	CF	Nasenabstrich	Jena	2208-11-17	Germany	A80A	1	0	0	1	0	1	0	0	0	0	0	0	0	1	0	1	0	1	0	0	0	1	0	1	0	0	1	0	1	1	1	0	0	1	0	0	0	0	1	1	0	0
01052	006975	CF	Sputum	Jena	2006-04-13	Germany	AF9A	1	0	0	1	0	1	1	1	1	1	0	0	1	1	0	1	0	0	1	0	0	1	0	0	0	0	0	0	0	1	1	1	1	0	1	0	1	1	1	1	0	0
P34	1	CF	sputum	Jena	2006-04-13	Germany	AF9A	1	0	0	1	0	1	1	1	1	1	0	0	1	1	0	1	0	0	1	0	0	1	0	0	0	1	0	0	0	1	1	1	1	0	1	0	1	1	1	1	0	0
P7	1	CF	Sputum	Jena	2006-04-10	Germany	B420	1	0	0	1	1	0	1	0	0	0	0	1	0	0	1	0	0	1	0	0	0	0	0	1	0	0	0	0	0	0	0	0	0	0	0	0	1	0	1	1	0	0
P15	2	CF	Nase	Jena	2006-04-10	Germany	B420	1	0	0	1	1	0	1	0	0	0	0	1	0	0	1	0	0	1	0	0	0	0	0	1	1	1	0	0	0	0	0	0	0	0	0	0	1	0	1	1	0	0
P35	1-2	CF	sputum	Jena	2010-01-30	Germany	B420	1	0	0	1	1	0	1	0	0	0	0	1	0	0	1	0	0	0	0	1	0	0	0	1	0	1	0	0	0	0	0	0	0	0	0	0	0	0	0	0	0	0
01048	006673	CF	Sputum	Jena	2006-04-10	Germany	B420	1	0	0	1	1	0	1	0	0	0	0	1	0	0	1	0	0	1	0	0	0	0	0	1	1	0	0	0	0	0	0	0	0	0	0	0	1	0	1	1	0	0
01-050		CF	nose	Jena		Germany	B420	1	0	0	1	1	0	1	0	0	0	0	1	0	0	1	0	0	1	0	0	0	0	0	1	0	0	0	0	0	0	0	0	0	0	0	0	1	0	1	1	0	0
01006	019788	CF	Sputum	Jena	2005-11-04	Germany	C40A	1	1	0	0	0	0	1	0	0	0	0	0	0	1	0	1	0	0	0	1	0	0	0	1	1	0	1	0	0	1	1	1	1	0	1	0	1	1	1	0	0	0
01018	021835	CF	throat swab	Jena	2005-12-06	Germany	C40A	1	1	0	0	0	0	1	0	0	0	0	0	0	1	0	1	0	0	0	0	0	1	0	1	0	0	1	0	0	1	1	1	1	0	1	0	1	1	1	0	0	0
01022	000997	CF	Sputum	Jena	2006-01-16	Germany	C40A	1	1	0	0	0	0	1	0	0	0	0	0	0	1	0	1	0	0	0	0	0	1	0	1	0	0	1	0	0	1	1	1	1	0	1	0	1	1	1	0	0	0
P1	2	CF		Jena		Germany	C40A	1	1	0	0	0	0	1	0	0	0	0	0	0	1	0	1	0	0	0	0	0	1	0	1	1	0	1	0	0	1	1	1	1	1	1	0	1	1	1	0	0	0
P8	3	CF	Rachenabstrich	Jena	2009-03-30	Germany	C40A	1	1	0	0	0	0	1	0	0	0	0	0	0	1	0	1	0	0	0	0	0	1	0	1	1	0	1	0	0	1	1	1	1	1	1	0	1	1	1	0	0	0
P31	1-1	CF	sputum	Jena	2008-12-11	Germany	C40A	1	1	0	0	0	0	1	0	0	0	0	0	0	1	0	1	0	0	0	1	0	1	0	1	1	0	1	0	0	1	1	1	1	1	1	0	1	1	1	0	0	0
P11	1	CF	sputum	Jena	2009-05-13	Germany	C429	1	1	0	0	0	0	1	0	0	0	0	1	0	1	0	0	1	1	0	0	0	1	0	0	0	0	1	0	0	1	1	0	0	1	0	1	0	0	0	1	0	0
P4	1-2	CF	Nase	Jena	2008-05-14	Germany	D429	1	1	0	0	1	0	1	0	0	0	0	1	0	1	0	0	1	0	1	0	0	1	0	1	1	1	0	0	0	1	1	0	0	1	1	0	1	1	0	0	0	0
P9	2	CF	Nase	Jena	2006-01-24	Germany	DC2A	1	1	0	0	1	1	1	0	0	0	0	1	0	1	0	1	0	1	0	0	0	1	0	1	0	0	0	0	1	0	0	0	0	0	0	0	0	0	0	1	0	0
P17	1-1	CF	Sputum	Jena	2007-12-18	Germany	E022	1	1	0	1	0	0	0	0	0	0	0	1	0	0	1	1	0	0	1	0	0	1	0	1	1	1	1	0	1	0	0	0	0	0	1	0	1	0	0	1	0	0
01-002		CF	sputum	Jena		Germany	EA0A	1	1	0	1	0	1	0	1	0	0	0	0	0	1	0	1	0	1	0	0	0	1	0	1	0	0	1	0	1	1	1	0	0	1	0	0	1	0	1	1	0	0
01004	019486	CF	nose	Jena	2005-11-01	Germany	EA0A	1	1	0	1	0	1	0	1	0	0	0	0	0	1	0	1	0	1	0	0	0	1	0	1	0	0	1	0	1	1	1	0	0	1	0	0	1	0	1	0	0	0
P24	2-1	CF	Nase	Jena	2006-02-21	Germany	EA0A	1	1	0	1	0	1	0	1	0	0	0	0	0	1	0	1	0	0	0	0	0	0	0	1	0	0	1	0	1	1	1	0	0	1	0	0	0	0	1	1	0	0
P30	1	CF	Rachenabstrich	Jena	2008-10-22	Germany	EA0A	1	1	0	1	0	1	0	1	0	0	0	0	0	1	0	1	0	1	0	0	1	1	0	1	0	0	1	0	1	1	1	0	0	1	0	0	1	0	1	1	0	0
01004	019482	CF	Sputum	Jena	2005-11-01	Germany	EC2A	1	1	0	1	0	1	1	0	0	0	0	1	0	1	0	1	0	0	0	0	0	1	0	0	0	0	0	0	0	1	1	1	1	0	0	0	0	0	0	0	0	0
P29	-2-1	CF	Nase	Jena	2005-11-01	Germany	EC2A	1	1	0	1	0	1	1	0	0	0	0	1	0	1	0	1	0	0	1	0	0	1	0	0	0	0	0	0	0	1	1	1	1	1	1	0	1	0	0	0	0	0
01002	003393	CF	nose	Jena	2006-02-21	Germany	F46A	1	1	0	1	1	0	1	0	0	0	1	1	0	1	0	1	0	1	0	0	0	1	0	1	0	0	0	0	0	0	0	0	0	0	0	0	0	0	0	0	0	0
PP004	001566	CF	nose	Jena	2006-01-24	Germany	F46A	1	1	0	1	1	0	1	0	0	0	1	1	0	1	0	1	0	1	0	0	0	1	0	1	0	0	0	0	0	0	0	0	0	0	0	0	0	0	0	0	0	0
P9	4	CF	Nase	Jena	2008-11-03	Germany	F46A	1	1	0	1	1	0	1	0	0	0	1	1	0	1	0	1	0	1	0	0	0	1	0	1	0	0	0	0	1	0	0	0	0	0	0	0	0	0	0	1	0	0
VD	33a	acute infection	lung (intubated patient)	Krakow		Poland	F461	1	1	0	1	1	0	1	0	0	0	1	1	0	0	1	0	1	0	0	1	0	0	0	0	1	0	0	0	0	0	0	0	0	0	0	0	0	0	0	1	0	0
20319186-1563	20319186-1563	environmental	Freshwater	Lake Tamako, 0 m, Tokyo	September, 2003	Japan	3C1A	0	0	0	1	1	1	1	0	0	0	0	0	1	1	0	1	0	0	1	0	0	1	0	0	1	1	1	0	1	1	1	1	1	0	0	0	0	0	0	1	0	0
22398187-702SF2	22398187-702SF2	environmental	Water	Langwedel (bei Verden)	July, 2008	Germany	0C1A	0	0	0	0	0	1	1	0	0	0	0	0	1	1	0	1	0	0	0	0	1	1	0	0	1	1	1	0	1	1	1	1	1	0	0	0	0	0	0	1	0	0
223981888-702SF1	223981888-702SF1	environmental	Water	Langwedel (bei Verden)	July, 2008	Germany	0D9A	0	0	0	0	0	1	1	0	1	1	0	0	1	1	0	1	0	1	0	0	0	1	0	0	0	0	1	0	1	1	1	0	0	0	0	0	0	0	0	1	0	0
22398183-702SD3	22398183-702SD3	environmental	Water	Langwedel (bei Verden)	July, 2008	Germany	679E	0	1	1	1	0	0	1	1	1	1	0	0	1	1	0	1	0	1	0	0	0	1	0	0	1	0	1	0	1	1	1	1	1	0	0	1	1	1	1	1	0	1
22398181-702SE1	22398181-702SE1	environmental	Water	Langwedel (bei Verden)	July, 2008	Germany	6822	0	1	0	1	0	1	0	0	0	0	0	1	0	0	1	1	0	0	0	0	1	1	0	0	0	1	1	0	1	0	0	0	0	0	0	0	0	0	0	1	0	0
20319282-702E1	20319282-702E1	environmental	Water	Langwedel (bei Verden)	October, 2007	Germany	6CA2	0	1	0	1	0	1	1	0	0	1	0	1	0	0	1	1	0	1	0	0	0	1	0	1	0	0	1	0	1	0	0	0	0	0	0	0	0	0	0	1	0	0
20319281-702F2	20319281-702F2	environmental	Water	Langwedel (bei Verden)	October, 2007	Germany	6E1A	0	1	0	1	0	1	1	1	0	0	0	0	1	1	0	1	0	0	1	0	0	1	0	0	0	0	0	0	1	1	1	1	1	0	0	0	1	0	1	1	0	0
20319319-702D4	20319319-702D4	environmental	Water	Langwedel (bei Verden)	October, 2007	Germany	885A	1	0	0	0	0	1	0	0	0	0	1	0	1	1	0	1	0	1	0	0	0	1	0	1	1	1	1	0	0	1	1	1	1	0	0	0	1	1	1	1	0	0
20319315-702D2	20319315-702D2	environmental	Water	Langwedel (bei Verden)	October, 2007	Germany	8E9A	1	0	0	0	0	1	1	1	0	1	0	0	1	1	0	1	0	1	0	0	0	1	0	1	1	1	0	0	0	1	1	1	1	0	0	1	1	1	1	1	0	0
20319107-702SB3	20319107-702SB3	environmental	Water	Langwedel (bei Verden)	July, 2008	Germany	B021	1	0	0	1	1	0	0	0	0	0	0	1	0	0	1	0	1	0	0	1	0	0	0	1	0	0	0	0	0	0	0	0	0	0	0	0	1	0	1	1	0	0
20319306-702E2	20319306-702E2	environmental	Water	Langwedel (bei Verden)	October, 2007	Germany	B420	1	0	0	1	1	0	1	0	0	0	0	1	0	0	1	0	0	0	0	1	0	0	0	0	0	0	0	0	0	0	0	0	0	0	0	0	0	0	0	1	0	0
20319283-702D3	20319283-702D3	environmental	Water	Langwedel (bei Verden)	October, 2007	Germany	C40A	1	1	0	0	0	0	1	0	0	0	0	0	0	1	0	1	0	0	0	1	0	1	0	1	1	0	1	0	0	1	1	1	1	1	0	1	1	1	1	1	0	0
20319103-702SC1	20319103-702SC1	environmental	Water	Langwedel (bei Verden)	July, 2008	Germany	E429	1	1	0	1	0	0	1	0	0	0	0	1	0	1	0	0	1	0	1	0	0	1	0	1	0	0	0	0	1	0	0	0	0	1	1	1	1	1	0	1	0	0
20319307-702A1	20319307-702A1	environmental	Water	Langwedel (bei Verden)	October, 2007	Germany	EA0A	1	1	0	1	0	1	0	1	0	0	0	0	0	1	0	1	0	1	0	0	0	1	0	1	0	0	1	0	1	1	1	0	0	1	0	0	1	0	1	1	0	0
20319300-702F4	20319300-702F4	environmental	Water	Langwedel (bei Verden)	October, 2007	Germany	EC29	1	1	0	1	0	1	1	0	0	0	0	1	0	1	0	0	1	0	1	0	0	1	1	1	1	0	0	1	1	1	1	0	0	1	0	1	1	1	1	1	0	0
20319104-702SB4	20319104-702SB4	environmental	Water	Langwedel (bei Verden)	July, 2008	Germany	EC2A	1	1	0	1	0	1	1	0	0	0	0	1	0	1	0	1	0	1	0	0	0	1	0	1	0	0	1	0	0	1	1	0	0	0	0	0	0	0	0	1	0	0
22398428-702SA2	22398428-702SA2	environmental	Water	Langwedel (bei Verden)	July, 2008	Germany	F46A	1	1	0	1	1	0	1	0	0	0	1	1	0	1	0	1	0	0	0	0	1	1	0	1	1	1	1	0	1	1	1	0	0	0	0	0	1	1	1	1	0	0
20319280-702F3	20319280-702F3	environmental	Water	Langwedel (bei Verden)	October, 2007	Germany	FC4A	1	1	0	1	1	1	1	0	0	0	1	0	0	1	0	1	0	0	0	0	1	1	0	1	0	0	0	1	1	1	1	1	1	1	0	1	1	1	0	1	0	0
VD	36	acute infection	lung (intubated patient)	Lausanne		Switzerland	D421	1	1	0	0	1	0	1	0	0	0	0	1	0	0	1	0	1	1	0	0	0	1	0	1	0	0	0	0	1	0	0	0	0	1	1	1	1	1	0	1	1	1
Zw	102	CF	throat swab	Leuven	1997-10-16	Belgium	6E12	0	1	0	1	0	1	1	1	0	0	0	0	1	0	1	1	0	x	x	x	x	x	x	1	0	0	1	0	1	0	0	0	0	1	x	x	1	1	1	1	x	x
VD	16	acute infection	lung (intubated patient)	Liège		Belgium	EA0A	1	1	0	1	0	1	0	1	0	0	0	0	0	1	0	1	0	1	0	0	0	1	0	1	0	0	1	0	1	1	1	0	0	1	0	0	1	0	1	1	0	0
VD	43	acute infection	lung (intubated patient)	Lille		Frankreich	2C1A	0	0	0	1	0	1	1	0	0	0	0	0	1	1	0	1	0	1	0	0	0	1	0	0	0	0	0	0	0	1	1	1	1	1	1	0	1	1	0	1	0	0
VD	8	acute infection	lung (intubated patient)	Lille		Frankreich	F469	1	1	0	1	1	0	1	0	0	0	1	1	0	1	0	0	1	0	0	1	0	1	0	0	0	0	0	0	0	1	1	0	0	1	1	0	0	0	0	1	0	0
VD	20	acute infection	lung (intubated patient)	Limoges		Frankreich	0C1A	0	0	0	0	0	1	1	0	0	0	0	0	1	1	0	1	0	1	0	0	0	1	0	1	0	0	1	0	1	1	1	1	1	1	1	0	1	0	0	1	0	0
VD	11	acute infection	lung (intubated patient)	Limoges		Frankreich	0F9E	0	0	1	0	0	1	1	1	1	1	0	0	1	1	0	1	0	1	0	0	0	1	0	1	0	0	1	0	1	1	1	1	1	1	0	0	0	0	1	1	0	0
VD	22	acute infection	lung (intubated patient)	Limoges		Frankreich	1BAE	0	0	1	0	1	1	0	1	1	1	0	1	0	1	0	1	0	0	0	1	0	1	0	0	0	0	0	1	0	1	1	0	0	1	0	0	0	0	0	1	0	0
VD	27	acute infection	lung (intubated patient)	Limoges		Frankreich	239A	0	0	0	1	0	0	0	1	1	1	0	0	1	1	0	1	0	1	0	0	0	1	0	1	0	0	1	1	1	1	1	1	1	1	1	0	1	0	0	1	0	0
VD	30	acute infection	lung (intubated patient)	Limoges		Frankreich	239A	0	0	0	1	0	0	0	1	1	1	0	0	1	1	0	1	0	1	0	0	0	1	0	1	0	0	1	1	1	1	1	1	1	1	1	0	1	0	0	1	0	0
VD	21	acute infection	lung (intubated patient)	Limoges		Frankreich	4F8A	0	1	0	0	0	1	1	1	1	1	0	0	0	1	0	1	0	0	0	0	1	1	0	0	0	0	1	0	0	1	1	1	1	1	1	0	1	1	0	1	0	0
VD	29	acute infection	lung (intubated patient)	Limoges		Frankreich	6592	0	1	0	1	0	0	1	0	1	1	0	0	1	0	1	1	0	0	1	0	0	1	0	1	0	0	1	0	0	0	0	0	0	0	1	0	1	0	1	1	0	0
VD	19	acute infection	lung (intubated patient)	Limoges		Frankreich	85AA	1	0	0	0	0	0	1	0	1	1	0	1	0	1	0	1	0	0	0	1	0	1	0	1	1	0	0	0	0	1	1	0	0	1	1	0	1	0	0	1	0	0
VD	15	acute infection	lung (intubated patient)	Limoges		Frankreich	C40A	1	1	0	0	0	0	1	0	0	0	0	0	0	1	0	1	0	0	0	1	0	1	0	1	1	0	1	0	0	1	1	1	1	0	1	0	1	1	0	1	0	0
VD	23	acute infection	lung (intubated patient)	Limoges		Frankreich	C40A	1	1	0	0	0	0	1	0	0	0	0	0	0	1	0	1	0	0	0	1	0	1	0	1	1	0	1	0	0	1	1	1	1	0	1	0	1	1	1	1	0	0
VD	50	acute infection	lung (intubated patient)	Limoges		Frankreich	C40A	1	1	0	0	0	0	1	0	0	0	0	0	0	1	0	1	0	0	0	1	0	1	0	1	1	0	1	0	0	1	1	1	1	1	1	0	1	1	1	1	0	0
VD	3	acute infection	lung (intubated patient)	Limoges		Frankreich	D421	1	1	0	0	1	0	1	0	0	0	0	1	0	0	1	0	1	1	0	0	0	1	0	1	0	0	0	0	1	0	0	0	0	1	1	1	1	1	0	1	1	1
VD	25	acute infection	lung (intubated patient)	Limoges		Frankreich	F429	1	1	0	1	1	0	1	0	0	0	0	1	0	1	0	0	1	1	0	0	0	1	0	1	1	1	0	0	0	1	1	0	0	1	1	0	1	0	0	1	0	0
VD	24	acute infection	lung (intubated patient)	Limoges		Frankreich	F469	1	1	0	1	1	0	1	0	0	0	1	1	0	1	0	0	1	0	0	1	0	1	0	0	0	0	0	0	0	1	1	0	0	1	1	0	0	0	0	1	0	0
VD	26	acute infection	lung (intubated patient)	Limoges		Frankreich	F469	1	1	0	1	1	0	1	0	0	0	1	1	0	1	0	0	1	0	0	1	0	1	0	0	0	0	0	0	0	1	1	0	0	1	1	0	0	0	0	1	0	0
VD	5	acute infection	lung (intubated patient)	Limoges		Frankreich	F469	1	1	0	1	1	0	1	0	0	0	1	1	0	1	0	0	1	0	0	1	0	1	0	0	0	0	0	0	0	1	1	0	0	1	1	0	0	0	0	1	0	0
VD	31	acute infection	lung (intubated patient)	Limoges		Frankreich	F661	1	1	0	1	1	0	1	1	0	0	1	1	0	0	1	0	1	0	1	0	0	1	0	1	1	1	0	0	1	0	0	0	0	1	0	1	0	0	0	1	0	0
9245	9245	CF	throat swab	Liverpool		Great Britain	0C1A	0	0	0	0	0	1	1	0	0	0	0	0	1	1	0	1	0	0	0	0	1	0	0	0	1	0	1	0	1	1	1	1	1	0	0	0	0	1	0	1	0	0
9946	9946	CF	throat swab	Liverpool		Great Britain	0C1A	0	0	0	0	0	1	1	0	0	0	0	0	1	1	0	1	0	0	0	0	1	0	0	0	1	1	1	0	1	1	1	1	1	0	0	0	0	0	0	0	0	0
10184		CF	throat swab	Liverpool		Great Britain	1BAE	0	0	1	0	1	1	0	1	1	1	0	1	0	1	0	1	0	0	0	1	0	0	1	0	0	0	0	1	0	1	1	0	0	1	0	0	0	0	0	0	0	0
08916		CF	throat swab	Liverpool		Great Britain	2C1A	0	0	0	1	0	1	1	0	0	0	0	0	1	1	0	1	0	0	0	0	1	0	0	0	1	0	1	0	1	1	1	1	1	0	0	0	0	1	0	1	0	0
08799		CF	throat swab	Liverpool		Great Britain	4012	0	1	0	0	0	0	0	0	0	0	0	0	1	0	1	1	0	0	0	1	0	1	0	0	0	0	1	0	1	0	0	0	0	0	0	0	1	1	0	0	0	1
LES	431	CF	throat swab	Liverpool		Great Britain	4C12	0	1	0	0	0	1	1	0	0	0	0	0	1	0	1	1	0	0	0	0	1	0	1	0	0	0	1	0	1	0	0	0	0	0	0	0	0	0	0	0	0	0
08959		CF	throat swab	Liverpool		Great Britain	4C12	0	1	0	0	0	1	1	0	0	0	0	0	1	0	1	1	0	0	0	0	1	1	1	0	0	0	1	0	1	0	0	0	0	1	0	0	0	1	0	1	0	0
LES	400	CF	throat swab	Liverpool		Great Britain	4C12	0	1	0	0	0	1	1	0	0	0	0	0	1	0	1	1	0	0	0	0	1	1	1	0	0	0	1	0	1	0	0	0	0	0	0	0	0	0	0	0	0	0
Ker	1	acute infection	Keratits	Liverpool		Great Britain	4C82	0	1	0	0	0	1	1	0	0	1	0	0	0	0	1	1	0	0	0	0	1	1	0	0	0	0	0	1	0	0	0	0	0	1	0	1	0	0	0	1	0	0
08599		CF	throat swab	Liverpool		Great Britain	6C1A	0	1	0	1	0	1	1	0	0	0	0	0	1	1	0	1	0	0	0	0	1	1	0	1	0	0	1	0	1	1	1	0	0	1	0	0	0	1	0	1	0	0
Ker	15	acute infection	Keratits	Liverpool	vermutlich C40A	Great Britain	840A	1	0	0	0	0	0	1	0	0	0	0	0	0	1	0	1	0	0	1	0	0	1	0	1	1	0	1	0	0	1	1	1	1	0	1	0	1	1	1	1	0	0
Ker	61	acute infection	Keratits	Liverpool		Great Britain	9429	1	0	0	0	1	0	1	0	0	0	0	1	0	1	0	0	1	0	1	0	0	1	0	1	1	1	0	1	0	1	1	0	0	1	1	0	0	0	0	1	0	0
10390		CF	throat swab	Liverpool		Great Britain	D421	1	1	0	0	1	0	1	0	0	0	0	1	0	0	1	0	1	1	0	0	0	0	0	1	1	0	0	0	1	0	0	0	0	1	1	1	0	1	0	1	1	1
Ker	25	acute infection	Keratits	Liverpool		Great Britain	E40A	1	1	0	1	0	0	1	0	0	0	0	0	0	1	0	1	0	0	1	0	0	1	0	1	1	0	1	0	0	1	1	1	1	1	1	0	1	1	1	1	0	0
Ker	16	acute infection	Keratits	Liverpool		Great Britain	F429	1	1	0	1	1	0	1	0	0	0	0	1	0	1	0	0	1	1	0	0	0	1	0	1	0	0	0	0	0	1	1	0	0	1	0	0	1	1	0	1	0	0
Zw	88a	CF	throat swab	London	1997-08-04	Great Britain	2C1A	0	0	0	1	0	1	1	0	0	0	0	0	1	1	0	1	0	x	x	x	x	x	x	0	0	1	1	0	0	1	1	0	0	0	x	x	0	0	0	0	x	x
Zw	77_1	CF	throat swab	London	1997-08-04	Great Britain	4012	0	1	0	0	0	0	0	0	0	0	0	0	1	0	1	1	0	0	0	1	0	1	0	0	0	0	1	0	1	0	0	0	0	0	0	0	1	1	0	0	0	1
Zw	78_2	CF	throat swab	London	1997-08-04	Great Britain	4012	0	1	0	0	0	0	0	0	0	0	0	0	1	0	1	1	0	x	x	x	x	x	x	1	0	0	1	0	1	0	0	0	0	0	x	x	1	1	0	0	x	x
Zw	84	CF	throat swab	London	1997-08-04	Great Britain	6E12	0	1	0	1	0	1	1	1	0	0	0	0	1	0	1	1	0	0	0	0	1	1	0	1	0	0	1	0	0	0	0	0	0	1	0	0	0	0	0	0	0	0
Zw	77	CF	throat swab	London	1997-08-04	Great Britain	6E12	0	1	0	1	0	1	1	1	0	0	0	0	1	0	1	1	0	0	0	0	1	1	0	1	0	0	1	0	0	0	0	0	0	1	0	0	0	0	0	0	0	0
Zw	83	CF	throat swab	London	1997-08-04	Great Britain	6E12	0	1	0	1	0	1	1	1	0	0	0	0	1	0	1	1	0	0	0	0	1	1	0	1	0	0	1	0	0	0	0	0	0	1	0	0	0	0	0	0	0	0
Ker	4	acute infection	Keratits	London		Great Britain	9429	1	0	0	0	1	0	1	0	0	0	0	1	0	1	0	0	1	0	1	0	0	1	0	1	1	1	0	0	0	1	1	0	0	1	1	0	0	1	0	1	0	0
Zw	81	CF	throat swab	London	1997-08-04	Great Britain	D429	1	1	0	0	1	0	1	0	0	0	0	1	0	1	0	0	1	0	1	0	0	1	0	1	1	1	0	1	0	1	1	0	0	1	1	0	1	1	0	0	0	0
Zw	82	CF	throat swab	London	1997-08-04	Great Britain	D429	1	1	0	0	1	0	1	0	0	0	0	1	0	1	0	0	1	x	x	x	x	x	x	1	1	1	0	1	0	1	1	0	0	1	x	x	0	1	0	0	x	x
H26	1	CF	throat swab	Lueneburg	1985-07-09	Germany	6D92	0	1	0	1	0	1	1	0	1	1	0	0	1	0	1	1	0	0	1	0	0	1	0	1	1	0	1	0	1	0	0	0	0	0	1	0	1	1	1	0	0	0
H26	8	CF	throat swab	Lueneburg		Germany	C40A	1	1	0	0	0	0	1	0	0	0	0	0	0	1	0	1	0	0	0	0	0	0	0	1	1	0	1	0	0	1	1	1	1	0	1	0	1	1	0	1	0	0
Zw	64	CF	throat swab	Lund	1997-04-04	Sweden	279A	0	0	0	1	0	0	1	1	1	1	0	0	1	1	0	1	0	0	0	0	1	1	0	1	0	0	0	0	1	1	1	0	0	1	1	0	1	1	0	1	0	0
Zw	65	CF	throat swab	Lund	1997-04-04	Sweden	279A	0	0	0	1	0	0	1	1	1	1	0	0	1	1	0	1	0	0	0	0	1	1	0	1	0	0	0	0	1	1	1	0	0	1	0	0	1	1	1	1	0	0
Zw	64_2	CF	throat swab	Lund	1997-04-04	Sweden	4F8A	0	1	0	0	0	1	1	1	1	1	0	0	0	1	0	1	0	0	0	0	1	1	0	0	1	0	1	0	0	1	1	1	1	0	0	0	0	0	0	0	0	0
Zw	10	CF	throat swab	Mainz	1996-10-17	Germany	2C12	0	0	0	1	0	1	1	0	0	0	0	0	1	0	1	1	0	0	1	0	0	0	0	1	1	0	1	0	0	0	0	0	0	0	0	0	0	0	0	0	0	0
VD	44	acute infection	lung (intubated patient)	Mallorca		Spain	0C2E	0	0	1	0	0	1	1	0	0	0	0	1	0	1	0	1	0	1	0	0	0	1	0	0	1	1	1	0	1	1	1	1	1	0	0	0	0	0	0	1	0	0
VD	58	acute infection	lung (intubated patient)	Mallorca		Spain	F66A	1	1	0	1	1	0	1	1	0	0	1	1	0	1	0	1	0	0	0	0	1	1	0	1	0	0	0	0	0	0	0	0	0	0	0	0	0	0	0	1	0	0
Ker	47	acute infection	Keratits	Manchester		Great Britain	744A	0	1	0	1	1	0	1	0	0	0	1	0	0	1	0	1	0	0	0	1	0	1	0	1	1	0	0	0	1	0	0	0	0	0	0	0	0	0	0	1	0	0
Ker	9	acute infection	Keratits	Manchester		Great Britain	A429	1	0	0	1	0	0	1	0	0	0	0	1	0	1	0	0	1	1	0	0	0	1	0	0	1	0	0	0	0	1	1	0	0	1	0	1	0	0	0	1	0	0
Ker	37	acute infection	Keratits	Manchester		Great Britain	AC2A	1	0	0	1	0	1	1	0	0	0	0	1	0	1	0	1	0	0	1	0	0	0	0	0	1	0	1	0	0	1	1	0	0	0	0	0	1	1	0	1	0	1
Ker	42	acute infection	Keratits	Manchester		Great Britain	C40A	1	1	0	0	0	0	1	0	0	0	0	0	0	1	0	1	0	0	0	1	0	1	0	0	0	1	0	1	1	1	1	1	1	1	1	0	0	0	0	1	0	0
Ker	18	acute infection	Keratits	Manchester		Great Britain	E429	1	1	0	1	0	0	1	0	0	0	0	1	0	1	0	0	1	1	0	0	0	1	0	0	0	0	0	0	1	1	1	0	0	1	0	0	0	0	0	1	0	0
Ker	14	acute infection	Keratits	Manchester		Great Britain	EA0A	1	1	0	1	0	1	0	1	0	0	0	0	0	1	0	1	0	1	0	0	0	0	0	1	0	0	1	0	1	1	1	0	0	0	0	0	0	0	1	1	0	0
Ker	58	acute infection	Keratits	Manchester		Great Britain	EA0A	1	1	0	1	0	1	0	1	0	0	0	0	0	1	0	1	0	1	0	0	0	0	0	1	0	0	1	0	1	1	1	0	0	0	0	0	0	0	1	1	0	0
Ker	2	acute infection	Keratits	Manchester		Great Britain	F419	1	1	0	1	1	0	1	0	0	0	0	0	1	1	0	0	1	1	0	0	0	1	0	0	0	0	0	0	0	1	1	0	0	1	1	0	0	0	0	1	0	0
Ker	8	acute infection	Keratits	Manchester		Great Britain	F419	1	1	0	1	1	0	1	0	0	0	0	0	1	1	0	0	1	1	0	0	0	1	0	0	0	0	0	0	0	1	1	0	0	1	1	0	0	0	0	1	0	0
Ker	11	acute infection	Keratits	Manchester		Great Britain	F469	1	1	0	1	1	0	1	0	0	0	1	1	0	1	0	0	1	0	0	1	0	1	0	0	0	0	0	0	0	1	1	0	0	1	1	0	0	0	0	1	0	0
20319251-601	20319251-601	environmental	Coastal	Marine, Kumamoto Bay, 0 m	December, 2003	Japan	0C2E	0	0	1	0	0	1	1	0	0	0	0	1	0	1	0	1	0	1	0	0	1	0	0	0	1	1	1	0	1	1	1	1	1	0	0	0	0	0	0	1	0	0
20319178-1200	20319178-1200	environmental	Open Ocean	Marine, Open ocean, S2, 0 m	June, 2003	Japan	E429	1	1	0	1	0	0	1	0	0	0	0	1	0	1	0	0	1	1	0	0	0	1	0	0	1	0	0	0	1	1	1	0	0	1	0	1	1	1	0	1	0	0
20319174-963	20319174-963	environmental	Coastal	Marine, Tokyo Bay, T1, 0 m	May, 2003	Japan	2C1A	0	0	0	1	0	1	1	0	0	0	0	0	1	1	0	1	0	1	0	0	0	1	0	0	0	0	0	0	0	1	1	1	1	0	0	1	1	1	1	1	0	0
Zw	92	CF	throat swab	Marseille	1997-01-29	Frankreich	EC22	1	1	0	1	0	1	1	0	0	0	0	1	0	0	1	1	0	x	x	x	x	x	x	1	0	0	1	0	0	0	0	0	0	0	x	x	0	0	0	0	x	x
Zw	93	CF	throat swab	Marseille	1997-08-29	Frankreich	EC22	1	1	0	1	0	1	1	0	0	0	0	1	0	0	1	1	0	0	0	1	0	0	0	1	0	0	1	0	0	0	0	0	0	0	0	0	0	0	0	0	0	0
PAO		acute infection	?	Melbourne	vor 1955	Australia	0002	0	0	0	0	0	0	0	0	0	0	0	0	0	0	1	1	0	1	0	0	0	1	0	1	1	1	1	1	1	0	0	0	0	1	0	0	0	0	0	0	0	0
ATCC	15691	urinary tract infection	Cystitis	Melbourne	1948	Australia	7D9A	0	1	0	1	1	1	1	0	1	1	0	0	1	1	0	1	0	x	x	x	x	x	x	1	1	0	1	0	0	1	1	0	0	1	x	x	1	0	0	0	x	x
Zw	55	CF	throat swab	Milano	1997-02-07	Italy	1BAE	0	0	1	0	1	1	0	1	1	1	0	1	0	1	0	1	0	0	0	1	0	0	0	0	0	0	0	1	0	1	1	0	0	1	0	0	0	0	0	0	0	0
Zw	54	CF	throat swab	Milano	1997-02-07	Italy	6E12	0	1	0	1	0	1	1	1	0	0	0	0	1	0	1	1	0	0	0	0	1	1	0	1	0	0	1	0	1	0	0	0	0	1	0	0	1	0	1	1	0	0
VD	1738B-85	acute infection	lung (intubated patient)	Montauban		Frankreich	0812	0	0	0	0	0	1	0	0	0	0	0	0	1	0	1	1	0	1	0	0	0	1	0	1	0	0	1	1	1	0	0	0	0	1	1	0	1	0	1	1	0	0
VD	61	acute infection	lung (intubated patient)	Montauban		Frankreich	841E	1	0	1	0	0	0	1	0	0	0	0	0	1	1	0	1	0	0	1	0	0	1	0	1	1	1	1	0	1	1	1	1	1	0	0	0	0	0	0	1	0	0
VD	34	acute infection	lung (intubated patient)	Montauban		Frankreich	EC4A	1	1	0	1	0	1	1	0	0	0	1	0	0	1	0	1	0	0	0	0	1	1	0	1	1	1	0	0	0	1	1	1	1	0	0	0	0	0	1	1	0	0
Zw	94	CF	throat swab	Montpellier	1997-08-28	Frankreich	281A	0	0	0	1	0	1	0	0	0	0	0	0	1	1	0	1	0	x	x	x	x	x	x	1	0	0	0	0	0	1	1	1	1	0	x	x	0	0	0	0	x	x
Ker	983A-88	acute infection	Keratits	Moorfields		Great Britain	0812	0	0	0	0	0	1	0	0	0	0	0	0	1	0	1	1	0	1	0	0	0	1	0	1	0	0	1	1	1	0	0	0	0	1	0	0	0	0	0	1	0	0
Ker	14877A-94	acute infection	Keratits	Moorfields		Great Britain	0812	0	0	0	0	0	1	0	0	0	0	0	0	1	0	1	1	0	1	0	0	0	1	0	1	0	0	1	1	1	0	0	0	0	1	1	0	0	0	1	1	0	0
Ker	4318A-85	acute infection	Keratits	Moorfields		Great Britain	0812	0	0	0	0	0	1	0	0	0	0	0	0	1	0	1	1	0	1	0	0	0	0	0	1	0	0	1	1	1	0	0	0	0	1	0	0	0	0	0	1	0	0
Ker	54	acute infection	Keratits	Moorfields		Great Britain	239A	0	0	0	1	0	0	0	1	1	1	0	0	1	1	0	1	0	1	0	0	0	1	0	1	0	0	1	1	0	1	1	1	1	1	1	0	0	1	0	1	0	0
Ker	33	acute infection	Keratits	Moorfields		Great Britain	2C1A	0	0	0	1	0	1	1	0	0	0	0	0	1	1	0	1	0	1	0	0	0	0	0	0	0	0	0	0	0	1	1	1	1	0	0	0	1	1	1	1	0	0
Ker	44	acute infection	Keratits	Moorfields		Great Britain	2F92	0	0	0	1	0	1	1	1	1	1	0	0	1	0	1	1	0	0	0	0	1	1	0	1	0	0	0	1	1	0	0	0	0	1	0	0	0	0	0	1	0	0
Ker	40	acute infection	Keratits	Moorfields		Great Britain	4B9A	0	1	0	0	0	1	0	1	1	1	0	0	1	1	0	1	0	0	0	0	1	0	0	0	0	0	1	1	0	1	1	0	0	1	0	0	0	1	0	1	0	0
Ker	21	acute infection	Keratits	Moorfields		Great Britain	6B9A	0	1	0	1	0	1	0	1	1	1	0	0	1	1	0	1	0	0	0	0	1	1	0	0	0	0	1	1	0	1	1	0	0	1	1	0	1	1	1	1	0	0
Ker	63	acute infection	Keratits	Moorfields		Great Britain	7421	0	1	0	1	1	0	1	0	0	0	0	1	0	0	1	0	1	1	0	0	0	1	0	0	0	0	0	1	1	0	0	0	0	1	0	1	0	0	0	1	0	0
Ker	59	acute infection	Keratits	Moorfields		Great Britain	7C2E	0	1	1	1	1	1	1	0	0	0	0	1	0	1	0	1	0	0	0	0	1	1	0	0	1	0	1	0	0	1	1	1	1	0	1	0	1	1	0	1	0	0
Ker	27	acute infection	Keratits	Moorfields		Great Britain	A429	1	0	0	1	0	0	1	0	0	0	0	1	0	1	0	0	1	1	0	0	0	1	0	1	1	1	0	0	0	1	1	0	0	0	1	0	1	1	1	1	0	0
Ker	20	acute infection	Keratits	Moorfields		Great Britain	B429	1	0	0	1	1	0	1	0	0	0	0	1	0	1	0	0	1	0	0	0	1	1	0	0	1	0	0	0	0	1	1	0	0	0	1	0	1	0	0	1	0	0
Ker	26	acute infection	Keratits	Moorfields		Great Britain	B429	1	0	0	1	1	0	1	0	0	0	0	1	0	1	0	0	1	0	0	0	1	0	0	0	1	0	0	0	0	1	1	0	0	0	0	0	0	0	0	1	0	0
Ker	67	acute infection	Keratits	Moorfields		Great Britain	B469	1	0	0	1	1	0	1	0	0	0	1	1	0	1	0	0	1	0	1	0	0	1	1	0	0	0	0	0	0	1	1	0	0	0	0	0	0	0	0	1	0	0
Ker	3	acute infection	Keratits	Moorfields		Great Britain	C429	1	1	0	0	0	0	1	0	0	0	0	1	0	1	0	0	1	1	0	0	0	1	0	0	0	0	0	0	0	1	1	0	0	1	0	1	0	0	1	0	0	0
Ker	24	acute infection	Keratits	Moorfields		Great Britain	D421	1	1	0	0	1	0	1	0	0	0	0	1	0	0	1	0	1	1	0	0	0	1	0	1	1	0	0	0	0	0	0	0	0	1	1	1	0	1	0	1	1	1
Ker	32	acute infection	Keratits	Moorfields		Great Britain	D421	1	1	0	0	1	0	1	0	0	0	0	1	0	0	1	0	1	1	0	0	0	0	0	1	1	0	0	0	0	0	0	0	0	1	1	1	0	1	0	1	1	1
Ker	48	acute infection	Keratits	Moorfields		Great Britain	D421	1	1	0	0	1	0	1	0	0	0	0	1	0	0	1	0	1	1	0	0	0	1	0	1	1	0	0	0	1	0	0	0	0	1	1	1	0	1	0	1	1	1
Ker	23	acute infection	Keratits	Moorfields		Great Britain	E429	1	1	0	1	0	0	1	0	0	0	0	1	0	1	0	0	1	1	0	0	0	1	0	0	0	0	0	0	1	1	1	0	0	0	0	0	0	0	0	1	0	0
Ker	53	acute infection	Keratits	Moorfields		Great Britain	E661	1	1	0	1	0	0	1	1	0	0	1	1	0	0	1	0	1	1	0	0	0	0	0	0	0	0	0	0	1	0	0	0	0	1	0	1	0	1	1	1	0	0
Ker	56	acute infection	Keratits	Moorfields		Great Britain	F421	1	1	0	1	1	0	1	0	0	0	0	1	0	0	1	0	1	1	0	0	0	1	0	0	0	0	0	1	1	0	0	0	0	1	0	1	0	0	0	1	0	0
Ker	66	acute infection	Keratits	Moorfields		Great Britain	F421	1	1	0	1	1	0	1	0	0	0	0	1	0	0	1	0	1	0	0	1	0	0	0	0	0	0	0	0	1	0	0	0	0	1	0	1	0	0	0	1	0	0
Ker	28	acute infection	Keratits	Moorfields		Great Britain	F429	1	1	0	1	1	0	1	0	0	0	0	1	0	1	0	0	1	0	1	0	0	1	0	1	0	0	0	1	0	1	1	0	0	1	1	1	0	0	0	1	0	0
Ker	64	acute infection	Keratits	Moorfields		Great Britain	F429	1	1	0	1	1	0	1	0	0	0	0	1	0	1	0	0	1	0	1	0	0	1	0	1	0	0	0	0	0	1	1	0	0	1	1	1	0	0	0	1	0	0
Ker	46	acute infection	Keratits	Moorfields		Great Britain	F461	1	1	0	1	1	0	1	0	0	0	1	1	0	0	1	0	1	0	1	0	0	1	0	1	0	0	0	1	1	0	0	0	0	1	0	1	0	1	0	1	0	0
Ker	50	acute infection	Keratits	Moorfields		Great Britain	F461	1	1	0	1	1	0	1	0	0	0	1	1	0	0	1	0	1	0	1	0	0	1	0	1	0	0	0	1	1	0	0	0	0	1	0	1	0	0	0	1	0	0
Ker	17	acute infection	Keratits	Moorfields		Great Britain	F469	1	1	0	1	1	0	1	0	0	0	1	1	0	1	0	0	1	0	0	1	0	1	1	0	0	0	0	0	0	1	1	0	0	1	1	0	0	0	0	1	0	0
Ker	41	acute infection	Keratits	Moorfields		Great Britain	F469	1	1	0	1	1	0	1	0	0	0	1	1	0	1	0	0	1	0	0	0	0	1	0	0	0	0	0	0	0	1	1	0	0	1	1	0	0	0	0	1	0	0
Ker	49	acute infection	Keratits	Moorfields		Great Britain	F469	1	1	0	1	1	0	1	0	0	0	1	1	0	1	0	0	1	0	1	0	0	1	0	0	0	0	0	0	0	1	1	0	0	0	1	0	0	0	1	1	0	0
Ker	51	acute infection	Keratits	Moorfields		Great Britain	F469	1	1	0	1	1	0	1	0	0	0	1	1	0	1	0	0	1	1	0	0	0	1	0	1	0	0	0	0	0	1	1	0	0	0	0	0	0	0	0	1	0	0
H25	19	environmental	river	Muelheim		Germany	1BAE	0	0	1	0	1	1	0	1	1	1	0	1	0	1	0	1	0	0	0	1	0	1	0	0	0	1	0	1	0	1	1	0	0	0	1	0	1	1	0	0	0	0
641HD11		environmental	water	Muelheim	1992	Germany	249A	0	0	0	1	0	0	1	0	0	1	0	0	1	1	0	1	0	0	1	0	0	1	0	1	0	0	1	0	1	1	1	0	0	0	0	0	0	0	0	0	0	0
H25	81	environmental	river	Muelheim		Germany	249A	0	0	0	1	0	0	1	0	0	1	0	0	1	1	0	1	0	0	1	0	0	1	0	1	0	0	1	0	1	1	1	0	0	0	0	0	0	0	0	0	0	0
PT	6	environmental	water	Muelheim	1992	Germany	2992	0	0	0	1	0	1	0	0	1	1	0	0	1	0	1	1	0	0	0	1	0	1	0	1	1	0	1	1	1	0	0	0	0	1	0	0	1	1	1	1	0	1
PT	20	environmental	water	Muelheim	1992	Germany	2C1A	0	0	0	1	0	1	1	0	0	0	0	0	1	1	0	1	0	x	x	x	x	x	x	0	0	0	0	0	0	1	1	0	0	0	x	x	1	1	0	0	x	x
H25	77	environmental	river	Muelheim		Germany	3C2A	0	0	0	1	1	1	1	0	0	0	0	1	0	1	0	1	0	0	0	1	0	1	0	0	0	0	0	1	0	1	1	0	0	1	1	0	0	1	0	0	0	0
PT	30	environmental	river	Muelheim		Germany	461A	0	1	0	0	0	0	1	1	0	0	0	0	1	1	0	1	0	0	0	0	0	1	0	0	0	0	1	0	1	1	1	0	0	0	0	0	0	0	0	0	0	0
PT	39	environmental	river	Muelheim		Germany	B429	1	0	0	1	1	0	1	0	0	0	0	1	0	1	0	0	1	0	0	0	1	1	0	0	1	0	0	0	0	1	1	0	0	1	1	0	1	1	1	1	0	0
PT	51	environmental	river	Muelheim		Germany	B429	1	0	0	1	1	0	1	0	0	0	0	1	0	1	0	0	1	0	0	0	1	1	0	0	1	0	0	0	0	1	1	0	0	0	0	0	0	0	0	0	0	0
SG17M		environmental	water	Muelheim	1993	Germany	C40A	1	1	0	0	0	0	1	0	0	0	0	0	0	1	0	1	0	0	0	1	0	1	0	1	0	0	1	0	0	1	1	1	1	1	1	0	1	1	1	1	0	0
PT	2	environmental	water	Muelheim	1992	Germany	D421	1	1	0	0	1	0	1	0	0	0	0	1	0	0	1	0	1	1	0	0	0	1	0	1	1	0	0	0	1	0	0	0	0	1	1	1	1	0	0	0	0	0
PT	4	environmental	river	Muelheim		Germany	D421	1	1	0	0	1	0	1	0	0	0	0	1	0	0	1	0	1	1	0	0	0	1	0	1	0	0	0	0	1	0	0	0	0	0	1	1	0	1	0	0	1	1
PT	36	environmental	water	Muelheim	1992	Germany	D429	1	1	0	0	1	0	1	0	0	0	0	1	0	1	0	0	1	0	1	0	0	1	0	1	1	1	1	1	0	1	1	0	0	1	1	0	1	1	0	0	0	0
PT	22	environmental	water	Muelheim	1992	Germany	EC2A	1	1	0	1	0	1	1	0	0	0	0	1	0	1	0	1	0	0	0	1	0	1	1	0	1	1	1	0	1	1	1	0	0	1	0	0	1	1	1	1	0	1
PT	12	environmental	water	Muelheim	1992	Germany	F419	1	1	0	1	1	0	1	0	0	0	0	0	1	1	0	0	1	1	0	0	0	1	1	1	1	1	0	0	0	1	1	0	0	1	1	0	1	0	0	1	0	1
Zw	121	CF	throat swab	Muenster	1998-01-15	Germany	ED92	1	1	0	1	0	1	1	0	1	1	0	0	1	0	1	1	0	x	x	x	x	x	x	0	1	1	1	1	1	0	0	0	0	0	x	x	1	1	0	0	x	x
Ker	57	acute infection	Keratits	Newcastle Upon Tyne		Great Britain	C40A	1	1	0	0	0	0	1	0	0	0	0	0	0	1	0	1	0	0	0	0	0	1	0	1	1	0	1	0	0	1	1	1	1	0	0	0	0	0	0	1	0	0
Ker	65	acute infection	Keratits	Newcastle Upon Tyne		Great Britain	C40A	1	1	0	0	0	0	1	0	0	0	0	0	0	1	0	1	0	0	0	1	0	0	0	1	0	0	1	0	0	1	1	1	1	0	1	0	1	1	0	1	0	0
Ker	31	acute infection	Keratits	Newcastle Upon Tyne		Great Britain	D421	1	1	0	0	1	0	1	0	0	0	0	1	0	0	1	0	1	1	0	0	0	1	0	1	1	0	0	0	0	0	0	0	0	1	1	1	1	1	1	1	0	0
Ker	12	acute infection	Keratits	Newcastle Upon Tyne		Great Britain	F419	1	1	0	1	1	0	1	0	0	0	0	0	1	1	0	0	1	1	0	0	0	1	0	1	1	0	0	0	0	1	1	0	0	1	0	0	0	0	0	1	0	0
Ker	45	acute infection	Keratits	Newcastle Upon Tyne		Great Britain	F469	1	1	0	1	1	0	1	0	0	0	1	1	0	1	0	0	1	0	0	0	1	1	0	0	1	0	0	1	1	1	1	0	0	1	0	0	0	0	0	1	0	0
H22	2	CF	throat swab	Oldenburg	1986-02-15	Germany	449A	0	1	0	0	0	0	1	0	0	1	0	0	1	1	0	1	0	0	0	1	0	1	0	0	1	0	1	0	0	1	1	0	0	0	1	0	0	0	0	0	0	0
H22	3	CF	throat swab	Oldenburg	1987-02-25	Germany	D421	1	1	0	0	1	0	1	0	0	0	0	1	0	0	1	0	1	1	0	0	0	1	0	1	1	0	0	0	1	0	0	0	0	1	1	1	1	1	0	0	1	1
VD	49a	acute infection	lung (intubated patient)	Ottignies		Belgium	1BAE	0	0	1	0	1	1	0	1	1	1	0	1	0	1	0	1	0	0	0	1	0	1	0	0	0	1	0	1	0	1	1	0	0	1	1	0	1	0	0	1	0	0
1303		environmental	Pacific ocean	Pacific ocean	2003	Japan	CC29	1	1	0	0	0	1	1	0	0	0	0	1	0	1	0	0	1	0	0	1	0	1	0	0	0	0	1	1	1	1	1	1	1	1	0	0	1	0	0	1	0	0
1140		environmental	Pacific ocean	Pacific ocean	2003	Japan	E429	1	1	0	1	0	0	1	0	0	0	0	1	0	1	0	0	1	1	0	0	0	1	0	0	1	1	0	0	1	1	1	0	0	1	1	0	1	1	0	1	0	0
224		environmental	Pacific ocean	Pacific ocean	2004	Japan	E429	1	1	0	1	0	0	1	0	0	0	0	1	0	1	0	0	1	1	0	0	0	1	0	0	1	1	0	0	1	1	1	0	0	0	1	0	1	1	0	0	0	0
238		environmental	Pacific ocean	Pacific ocean	2004	Japan	EA0A	1	1	0	1	0	1	0	1	0	0	0	0	0	1	0	1	0	1	0	0	0	1	0	1	0	0	1	0	1	1	1	0	0	0	0	0	1	0	1	1	0	0
97		environmental	Pacific ocean	Pacific ocean	2004	Japan	EC21	1	1	0	1	0	1	1	0	0	0	0	1	0	0	1	0	1	1	0	0	0	1	0	1	0	0	0	1	1	0	0	0	0	1	1	1	1	1	0	0	0	0
222		environmental	Pacific ocean	Pacific ocean	2004	Japan	F429	1	1	0	1	1	0	1	0	0	0	0	1	0	1	0	0	1	1	0	0	0	1	0	1	1	1	0	0	1	1	1	0	0	0	1	0	0	0	1	0	0	0
VD	12	acute infection	lung (intubated patient)	Paris		Frankreich	0C2E	0	0	1	0	0	1	1	0	0	0	0	1	0	1	0	1	0	1	0	0	0	1	0	0	1	1	1	0	1	1	1	1	1	1	0	0	0	0	0	1	0	0
VD	39	acute infection	lung (intubated patient)	Paris		Frankreich	2C1A	0	0	0	1	0	1	1	0	0	0	0	0	1	1	0	1	0	1	0	0	0	1	0	1	1	0	1	0	0	1	1	1	1	0	0	0	0	0	0	1	0	0
VD	10	acute infection	lung (intubated patient)	Paris		Frankreich	2F92	0	0	0	1	0	1	1	1	1	1	0	0	1	0	1	1	0	0	0	0	1	1	0	0	0	0	1	1	1	0	0	0	0	1	1	0	1	0	0	1	0	0
VD	38	acute infection	lung (intubated patient)	Paris		Frankreich	AF9A	1	0	0	1	0	1	1	1	1	1	0	0	1	1	0	1	0	0	0	0	0	1	0	0	0	0	0	0	0	1	1	1	1	1	1	0	1	1	1	1	0	0
VD	37	acute infection	lung (intubated patient)	Paris		Frankreich	CC2A	1	1	0	0	0	1	1	0	0	0	0	1	0	1	0	1	0	0	0	0	1	1	0	1	1	1	0	0	0	1	1	1	1	1	1	0	1	1	0	1	0	0
ATCC	33988	environmental	soil	Ponca City, Oklahoma		USA	6C22	0	1	0	1	0	1	1	0	0	0	0	1	0	0	1	1	0	0	0	0	1	1	0	0	0	0	1	1	0	0	0	0	0	0	1	0	0	0	0	0	0	0
ATCC	10145	acute infection	?	Prague	vor 1960	Czech Republic	46BA	0	1	0	0	0	0	1	1	0	1	0	1	1	1	0	1	0	0	0	0	0	1	0	0	1	1	1	0	1	1	1	0	0	0	0	0	0	0	0	0	0	0
VD	55	acute infection	lung (intubated patient)	Prat de Llobregat		Spain	0C2E	0	0	1	0	0	1	1	0	0	0	0	1	0	1	0	1	0	1	0	0	0	1	0	0	1	1	1	0	1	1	1	1	1	1	0	0	0	0	0	1	0	0
VD	65	acute infection	lung (intubated patient)	Prat de Llobregat		Spain	0C2E	0	0	1	0	0	1	1	0	0	0	0	1	0	1	0	1	0	1	0	0	0	1	0	0	1	0	1	0	1	1	1	1	1	1	1	0	1	0	0	1	0	0
VD	57	acute infection	lung (intubated patient)	Prat de Llobregat		Spain	239A	0	0	0	1	0	0	0	1	1	1	0	0	1	1	0	1	0	1	0	0	0	1	0	1	0	0	1	1	1	1	1	1	1	1	1	0	1	0	0	1	0	0
VD	64	acute infection	lung (intubated patient)	Prat de Llobregat		Spain	2C1A	0	0	0	1	0	1	1	0	0	0	0	0	1	1	0	1	0	1	0	0	0	1	0	0	0	0	0	0	0	1	1	1	1	1	1	0	1	1	1	1	0	0
VD	17	acute infection	lung (intubated patient)	Prat de Llobregat		Spain	E429	1	1	0	1	0	0	1	0	0	0	0	1	0	1	0	0	1	1	0	0	0	1	0	0	0	1	0	0	0	1	1	0	0	1	1	0	1	1	0	1	0	0
VD	62	acute infection	lung (intubated patient)	Prat de Llobregat		Spain	E429	1	1	0	1	0	0	1	0	0	0	0	1	0	1	0	0	1	1	0	0	0	1	0	0	0	0	0	0	1	1	1	0	0	0	1	0	0	0	0	1	0	0
VD	66	acute infection	lung (intubated patient)	Prat de Llobregat		Spain	F429	1	1	0	1	1	0	1	0	0	0	0	1	0	1	0	0	1	1	0	0	0	1	0	1	1	1	0	0	0	1	1	0	0	1	1	0	0	0	0	1	0	0
VD	40	acute infection	lung (intubated patient)	Prat de Llobregat		Spain	F62A	1	1	0	1	1	0	1	1	0	0	0	1	0	1	0	1	0	0	0	0	1	1	0	1	0	0	0	0	0	0	0	0	0	0	0	0	0	0	0	1	0	0
Zw	119	CF	throat swab	Rabka	1997-12-23	Poland	F46A	1	1	0	1	1	0	1	0	0	0	1	1	0	1	0	1	0	0	0	0	0	1	0	0	0	0	0	0	0	1	1	0	0	1	1	0	0	0	0	0	0	0
Zw	22	CF	Sputum	Ravensburg	1996-12-16	Germany	0D92	0	0	0	0	0	1	1	0	1	1	0	0	1	0	1	1	0	0	0	1	0	0	0	1	1	0	0	0	1	0	0	0	0	0	0	0	0	0	0	0	0	0
Zw	113	CF	throat swab	Rotterdam	1997-12-23	The Netherlands	6E12	0	1	0	1	0	1	1	1	0	0	0	0	1	0	1	1	0	1	0	0	1	1	0	1	0	0	1	0	0	1	1	0	0	1	0	0	1	1	1	1	0	0
235		environmental	Pacific coast	Sagami Bay	2004	Japan	0C2E	0	0	1	0	0	1	1	0	0	0	0	1	0	1	0	1	0	1	0	0	0	1	0	0	1	0	1	0	1	1	1	1	1	0	0	0	0	0	0	0	0	0
15352649-M15A.3	15352649-M15A.3	environmental	Soil	Santa Marta		Colombia	EFBE	1	1	1	1	0	1	1	1	1	1	0	1	1	1	0	1	0	0	0	0	1	1	0	0	0	0	0	0	0	1	1	1	1	0	1	0	0	0	0	1	0	0
H10	P195-73	CF	throat swab	Sarstedt	1985-12-04	Germany	059A	0	0	0	0	0	0	1	0	1	1	0	0	1	1	0	1	0	0	1	0	0	1	0	1	0	0	1	0	0	1	1	1	1	0	1	0	0	1	0	0	0	0
H10	6	CF	throat swab	Sarstedt	1988-04-20	Germany	0C2E	0	0	1	0	0	1	1	0	0	0	0	1	0	1	0	1	0	1	0	0	0	1	0	0	1	1	0	0	1	1	1	1	1	1	0	0	0	0	0	0	0	0
H10	62	CF	throat swab	Sarstedt	2001-04-02	Germany	2C22	0	0	0	1	0	1	1	0	0	0	0	1	0	0	1	1	0	0	0	1	0	1	0	1	1	0	1	0	1	0	0	0	0	0	0	0	0	0	0	0	0	0
Zw	3	CF	throat swab	Siegen	1996-11-20	Germany	E429	1	1	0	1	0	0	1	0	0	0	0	1	0	1	0	0	1	1	0	0	0	1	0	0	0	1	0	0	1	1	1	0	0	0	0	0	0	0	0	0	0	0
VD	33b	acute infection	lung (intubated patient)	Sosnowiec		Poland	F469	1	1	0	1	1	0	1	0	0	0	1	1	0	1	0	0	1	0	0	1	0	1	0	0	0	0	0	0	0	1	1	0	0	1	1	0	1	1	0	1	0	0
G7		CF	Sputum	Stade	1986	Germany	6D92	0	1	0	1	0	1	1	0	1	1	0	0	1	0	1	1	0	0	1	0	0	1	0	1	0	0	1	0	1	0	0	0	0	0	1	0	1	1	0	0	0	0
54		environmental	Pacific coast	Suruga Bay	2004	Japan	049A	0	0	0	0	0	0	1	0	0	1	0	0	1	1	0	1	0	1	0	0	0	1	0	1	0	0	0	0	0	1	1	1	1	1	1	0	1	0	0	0	0	1
VD	41	acute infection	lung (intubated patient)	Taragona		Spain	6D92	0	1	0	1	0	1	1	0	1	1	0	0	1	0	1	1	0	0	0	0	1	1	0	0	0	0	1	1	0	0	0	0	0	0	1	0	1	1	1	1	0	0
VD	46	acute infection	lung (intubated patient)	Taragona		Spain	7C2E	0	1	1	1	1	1	1	0	0	0	0	1	0	1	0	1	0	0	0	0	1	1	0	0	1	1	1	0	0	1	1	1	1	0	1	0	1	1	0	1	0	0
VD	7	acute infection	lung (intubated patient)	Taragona		Spain	F469	1	1	0	1	1	0	1	0	0	0	1	1	0	1	0	0	1	0	0	1	0	1	0	0	0	0	0	0	0	1	1	0	0	1	1	0	1	0	0	1	0	0
Zw	98	CF	throat swab	The Hague	1997-10-16	The Netherlands	D421	1	1	0	0	1	0	1	0	0	0	0	1	0	0	1	0	1	1	0	0	0	1	0	1	1	0	0	0	1	0	0	0	0	1	1	1	1	1	0	0	1	1
Zw	98a	CF	throat swab	The Hague	1997-10-16	The Netherlands	E419	1	1	0	1	0	0	1	0	0	0	0	0	1	1	0	0	1	0	1	0	0	0	0	1	1	0	1	0	1	1	1	0	0	1	1	0	0	1	0	0	0	0
Zw	99	CF	throat swab	The Hague	1997-10-16	The Netherlands	E419	1	1	0	1	0	0	1	0	0	0	0	0	1	1	0	0	1	0	1	0	0	1	0	1	1	0	0	0	0	1	1	0	0	0	1	0	0	1	0	0	0	0
Zw	100	CF	throat swab	The Hague	1997-10-16	The Netherlands	E419	1	1	0	1	0	0	1	0	0	0	0	0	1	1	0	0	1	0	1	0	0	1	0	1	1	0	0	0	0	1	1	0	0	0	1	0	0	1	0	0	0	0
Zw	98	CF	throat swab	The Hague	1997-10-16	The Netherlands	F429	1	1	0	1	1	0	1	0	0	0	0	1	0	1	0	0	1	0	1	0	0	1	0	1	0	0	1	1	1	1	1	0	0	1	1	1	1	1	1	1	0	0
762		acute infection	?	Tübingen	?	Germany	E461	1	1	0	1	0	0	1	0	0	0	1	1	0	0	1	0	1	1	0	0	0	1	0	1	1	0	1	0	0	0	0	0	0	0	1	1	0	1	0	0	0	0
Zw	73_2	CF	throat swab	Ulm	1997-04-10	Germany	3392	0	0	0	1	1	0	0	1	1	1	0	0	1	0	1	1	0	0	0	0	1	1	0	1	0	1	1	0	0	0	0	0	0	0	1	0	1	1	0	0	0	0
Zw	73_1	CF	throat swab	Ulm	1997-04-10	Germany	B4E1	1	0	0	1	1	0	1	0	0	1	1	1	0	0	1	0	1	x	x	x	x	x	x	1	1	0	0	0	0	0	0	0	0	0	x	x	1	0	1	1	x	x
DSM	1253	?	?	unknown	vor 1949	unknown	0B92	0	0	0	0	0	1	0	1	1	1	0	0	1	0	1	1	0	x	x	x	x	x	x	1	0	0	1	1	1	0	0	0	0	1	x	x	1	1	0	0	x	x
H2		acute infection	?	unknown		unknown	241A	0	0	0	1	0	0	1	0	0	0	0	0	1	1	0	1	0	0	0	0	1	1	0	0	0	1	0	0	0	1	1	0	0	0	0	0	1	0	1	1	0	0
ATCC	33348	acute infection	?	unknown	vor 1982	unknown	2C1A	0	0	0	1	0	1	1	0	0	0	0	0	1	1	0	1	0	1	0	0	0	1	0	1	0	0	1	0	0	1	1	1	1	0	1	0	0	0	0	0	0	0
ATCC	21472	environmental	soil	unknown		unknown	3412	0	0	0	1	1	0	1	0	0	0	0	0	1	0	1	1	0	x	x	x	x	x	0	0	0	1	1	1	1	0	0	0	0	1	1	0	1	1	0	0	0	0
ATCC	21472	environmental	soil	unknown		unknown	3412	0	0	0	1	1	0	1	0	0	0	0	0	1	0	1	1	0	1	0	0	0	1	0	0	0	1	1	1	1	0	0	0	0	1	1	0	1	1	0	0	0	0
ATCC	21776	environmental	soil	unknown	1974	Japan	3412	0	0	0	1	1	0	1	0	0	0	0	0	1	0	1	1	0	1	0	0	0	1	0	0	0	1	1	1	1	0	0	0	0	1	1	0	1	1	0	0	0	0
ATCC	15524	environmental	soil	unknown		unknown	481A	0	1	0	0	0	1	0	0	0	0	0	0	1	1	0	1	0	x	x	x	x	x	x	0	0	0	1	1	0	1	1	1	1	0	x	x	0	0	0	0	x	x
ATCC	15528	environmental	soil	unknown		unknown	481A	0	1	0	0	0	1	0	0	0	0	0	0	1	1	0	1	0	x	x	x	x	x	x	0	0	0	1	1	0	1	1	1	1	0	x	x	0	0	0	0	x	x
ATCC	15522	environmental	soil	unknown		unknown	481A	0	1	0	0	0	1	0	0	0	0	0	0	1	1	0	1	0	x	x	x	x	x	x	0	0	0	1	1	0	1	1	1	1	0	x	x	0	0	0	0	x	x
PAK		?	?	unknown	vor1960	Japan	55AA	0	1	0	0	1	0	1	0	1	1	0	1	0	1	0	1	0	1	0	0	0	1	0	1	1	0	0	0	0	1	1	1	1	0	0	0	0	0	0	0	0	0
ATCC	33818	environmental	Fungi	unknown		Japan	6CA2	0	1	0	1	0	1	1	0	0	1	0	1	0	0	1	1	0	0	0	0	1	1	0	0	0	0	0	1	0	0	0	0	0	1	1	1	1	1	0	0	0	0
B6470		CF		unknown		Germany	C40A	1	1	0	0	0	0	1	0	0	0	0	0	0	1	0	1	0	0	0	1	0	1	0	1	1	0	1	0	0	1	1	1	1	1	1	0	1	1	1	0	0	0
C17		CF	?	unknown		Germany	C40A	1	1	0	0	0	0	1	0	0	0	0	0	0	1	0	1	0	0	0	1	0	1	0	1	1	0	1	0	0	1	1	1	1	1	1	0	1	1	1	0	0	0
SG70M		CF		unknown		Germany	C40A	1	1	0	0	0	0	1	0	0	0	0	0	0	1	0	1	0	0	0	1	0	1	0	1	1	0	1	0	0	1	1	1	1	1	1	0	1	1	1	0	0	0
ATCC	33364	acute infection	?	unknown		unknown	E429	1	1	0	1	0	0	1	0	0	0	0	1	0	1	0	0	1	1	0	0	0	1	0	0	0	0	0	0	1	1	1	0	0	0	1	0	0	0	1	1	0	0
DSM	1128	acute infection	ear	unknown	1980	USA	EC29	1	1	0	1	0	1	1	0	0	0	0	1	0	1	0	0	1	0	0	1	0	0	0	1	1	0	1	0	0	0	0	0	0	1	1	0	1	1	0	0	0	0
ATCC	14886	environmental	soil	unknown		unknown	EC2A	1	1	0	1	0	1	1	0	0	0	0	1	0	1	0	1	0	0	0	0	0	1	0	0	0	0	1	0	1	1	1	0	0	0	0	0	1	1	0	1	0	0
Zw	42_2	CF	throat swab	Verona	1997-02-04	Italy	0192	0	0	0	0	0	0	0	0	1	1	0	0	1	0	1	1	0	0	1	0	0	1	0	1	1	0	1	1	0	0	0	0	0	1	0	0	0	0	0	0	0	0
Zw	41	CF	throat swab	Verona	1997-02-04	Italy	0192	0	0	0	0	0	0	0	0	1	1	0	0	1	0	1	1	0	0	1	0	0	0	0	1	1	0	1	1	0	0	0	0	0	1	0	0	0	0	0	0	0	0
Zw	50	CF	throat swab	Verona	1997-02-05	Italy	1BAE	0	0	1	0	1	1	0	1	1	1	0	1	0	1	0	1	0	0	0	1	0	0	0	0	0	0	0	0	0	1	1	0	0	1	0	0	0	0	0	0	1	0
Zw	51_2	CF	throat swab	Verona	1997-02-05	Italy	2FAA	0	0	0	1	0	1	1	1	1	1	0	1	0	1	0	1	0	0	1	0	0	1	0	0	0	0	0	0	0	1	1	1	1	0	0	0	0	0	0	0	0	0
Zw	45	CF	throat swab	Verona	1997-02-07	Italy	4012	0	1	0	0	0	0	0	0	0	0	0	0	1	0	1	1	0	x	x	x	x	x	x	0	0	0	1	0	1	0	0	0	0	0	x	x	0	0	0	0	x	x
Zw	47	CF	throat swab	Verona	1997-02-07	Italy	4012	0	1	0	0	0	0	0	0	0	0	0	0	1	0	1	1	0	0	0	1	0	1	0	1	0	0	1	0	1	0	0	0	0	0	0	0	0	0	0	0	0	0
Zw	57	CF	throat swab	Verona	1997-02-07	Italy	4C2E	0	1	1	0	0	1	1	0	0	0	0	1	0	1	0	1	0	0	1	0	0	1	0	0	0	0	1	0	0	1	1	1	1	0	0	0	0	0	0	0	0	0
Zw	48	CF	throat swab	Verona	1997-02-05	Italy	A5AA	1	0	0	1	0	0	1	0	1	1	0	1	0	1	0	1	0	0	0	1	0	1	0	1	1	1	0	0	0	1	1	0	0	0	0	0	0	0	0	0	0	0
Zw	49a	CF	throat swab	Verona	1997-02-05	Italy	A5AA	1	0	0	1	0	0	1	0	1	1	0	1	0	1	0	1	0	0	0	1	0	1	0	1	1	1	0	0	0	1	1	0	0	0	0	0	0	0	0	0	0	0
Zw	39	CF	throat swab	Verona	1997-02-04	Italy	E429	1	1	0	1	0	0	1	0	0	0	0	1	0	1	0	0	1	0	0	0	0	1	0	0	0	1	0	1	0	1	1	0	0	1	1	0	0	1	0	1	0	0
Zw	40	CF	throat swab	Verona	1997-02-04	Italy	E429	1	1	0	1	0	0	1	0	0	0	0	1	0	1	0	0	1	1	0	0	0	1	0	0	0	0	0	1	0	1	1	0	0	0	1	0	0	1	0	0	0	0
Zw	52	CF	throat swab	Verona	1997-02-03	Italy	E429	1	1	0	1	0	0	1	0	0	0	0	1	0	1	0	0	1	x	x	x	x	x	x	1	0	1	0	0	0	1	1	0	0	0	x	x	0	0	0	0	x	x
Zw	53	CF	throat swab	Verona	1997-02-03	Italy	E429	1	1	0	1	0	0	1	0	0	0	0	1	0	1	0	0	1	0	1	0	0	1	0	1	0	1	0	0	1	1	1	0	0	0	0	0	0	0	0	0	0	0
Zw	67903A-99	CF	throat swab	Vienna	1997-12-23	Austria	0812	0	0	0	0	0	1	0	0	0	0	0	0	1	0	1	1	0	1	0	0	0	1	0	1	0	0	0	1	1	0	0	0	0	1	0	0	0	0	0	0	0	0
VD	48	acute infection	lung (intubated patient)	Warsaw		Poland	2C22	0	0	0	1	0	1	1	0	0	0	0	1	0	0	1	1	0	0	1	0	0	1	0	1	1	1	1	0	1	0	0	0	0	0	1	0	1	1	0	1	0	0
Zw	32	CF	throat swab	Wels	1997-01-29	Austria	AC2E	1	0	1	1	0	1	1	0	0	0	0	1	0	1	0	1	0	0	0	0	1	1	0	1	0	0	0	0	1	1	1	1	1	0	0	0	1	0	1	1	0	0
Zw	31	CF	throat swab	Wels	1997-01-29	Austria	AC2E	1	0	1	1	0	1	1	0	0	0	0	1	0	1	0	1	0	0	0	0	1	1	0	1	0	0	0	0	1	1	1	1	1	0	0	0	1	0	1	1	0	0
20319185-1549	20319185-1549	environmental	Freshwater	Zenpukujii Pond, P2, 0 m, Tokyo	September, 2003	Japan	8E9A	1	0	0	0	0	1	1	1	0	1	0	0	1	1	0	1	0	1	0	0	0	1	0	1	1	1	0	0	0	1	1	1	1	0	0	0	0	0	0	1	0	0
PAO	12-1	acute infection				USA	0002	0	0	0	0	0	0	0	0	0	0	0	0	0	0	1	1	0	1	0	0	0	1	0	1	1	1	1	1	1	0	0	0	0	1	0	0	0	0	0	1	0	0
PAO	UW	acute infection				USA	0002	0	0	0	0	0	0	0	0	0	0	0	0	0	0	1	1	0	1	0	0	0	1	0	1	1	1	1	1	1	0	0	0	0	1	0	0	0	0	0	1	0	0
81P	36PA	COPD			2001-11-19	USA	046A	0	0	0	0	0	0	1	0	0	0	1	1	0	1	0	1	0	0	0	0	0	1	0	1	0	0	0	0	1	1	1	0	0	0	1	0	1	1	1	1	0	0
101P	14765B-91	COPD			2002-05-13	USA	0812	0	0	0	0	0	1	0	0	0	0	0	0	1	0	1	1	0	1	0	0	0	1	0	1	1	1	1	1	1	1	0	0	0	1	0	0	0	0	0	1	0	0
46P	19696-84	COPD			2003-11-03	USA	0812	0	0	0	0	0	1	0	0	0	0	0	0	1	0	1	1	0	1	0	0	0	1	0	1	1	0	1	1	1	1	0	0	0	1	1	0	1	1	1	1	0	0
63P	21168B -84	COPD			1997-03-06	USA	0822	0	0	0	0	0	1	0	0	0	0	0	1	0	0	1	1	0	0	0	0	1	1	0	0	0	0	1	1	0	0	0	0	0	1	0	0	0	0	0	1	0	0
20319240-501	20319240-501	environmental	Water		before 1974	Japan	0B92	0	0	0	0	0	1	0	1	1	1	0	0	1	0	1	1	0	1	0	0	0	1	0	1	0	0	1	1	1	0	0	0	0	1	0	0	0	0	0	1	0	0
20319228-511	20319228-511	environmental	Water		before 1974	Japan	0C1E	0	0	1	0	0	1	1	0	0	0	0	0	1	1	0	1	0	1	0	0	0	1	0	1	1	1	1	0	1	1	1	1	1	0	0	0	0	0	0	1	0	0
63P	96PA	COPD			2004-04-14	USA	0D9A	0	0	0	0	0	1	1	0	1	1	0	0	1	1	0	1	0	0	1	0	0	1	0	1	1	0	0	0	0	1	1	0	0	0	0	0	0	0	0	1	0	0
15352628-M87A.1	15352628-M87A.1	animal infection	Animal feces		2006	Colombia	0F9A	0	0	0	0	0	1	1	1	1	1	0	0	1	1	0	1	0	0	0	0	1	1	0	0	0	0	0	0	1	1	1	0	0	0	0	0	0	0	0	1	0	0
15352675-M86A.1	15352675-M86A.1	animal infection	Animal feces		2006	Colombia	0F9A	0	0	0	0	0	1	1	1	1	1	0	0	1	1	0	1	0	0	0	0	1	1	0	0	0	0	0	0	1	1	1	0	0	0	0	0	0	0	0	1	0	0
15352632-M70A.2	15352632-M70A.2	animal infection	Animal feces			Colombia	0F9E	0	0	1	0	0	1	1	1	1	1	0	0	1	1	0	1	0	0	1	0	0	1	0	1	0	0	1	0	1	1	1	1	1	0	0	0	0	0	0	1	0	0
20319266-523	20319266-523	environmental	Water		before 1974	Japan	0F9E	0	0	1	0	0	1	1	1	1	1	0	0	1	1	0	1	0	0	1	0	0	1	0	1	0	0	1	0	1	1	1	1	1	0	0	0	0	0	0	1	0	0
20319256-517	20319256-517	environmental	Water		before 1974	Japan	149A	0	0	0	0	1	0	1	0	0	1	0	0	1	1	0	1	0	1	0	0	0	1	0	1	0	0	0	0	0	1	1	1	1	0	0	0	1	0	1	1	0	0
81P	32PA	COPD			2001-07-16	USA	1592	0	0	0	0	1	0	1	0	1	1	0	0	1	0	1	1	0	1	0	0	0	1	0	1	1	1	1	0	1	0	0	0	0	0	0	0	0	0	0	1	0	0
60P	37PA	COPD			1999-06-07	USA	1BAE	0	0	1	0	1	1	0	1	1	1	0	1	0	1	0	1	0	0	0	1	0	1	0	0	0	0	0	1	0	1	1	0	0	1	0	0	0	0	0	1	0	0
81P	2PA	COPD			1998-11-20	USA	1BAE	0	0	1	0	1	1	0	1	1	1	0	1	0	1	0	1	0	0	0	1	0	1	0	0	0	0	0	1	0	1	1	0	0	1	1	0	0	0	0	1	0	0
29P	36PA	COPD			1997-10-23	USA	239A	0	0	0	1	0	0	0	1	1	1	0	0	1	1	0	1	0	1	0	0	0	1	0	0	0	0	1	1	1	1	1	1	1	1	1	0	1	1	0	1	0	0
20319262-522	20319262-522	environmental	Water		before 1974	Japan	239A	0	0	0	1	0	0	0	1	1	1	0	0	1	1	0	1	0	1	0	0	0	1	0	1	0	0	1	1	1	1	1	1	1	1	0	1	1	0	0	1	0	0
P	42	CF	Sputum		Sydney	Australien	2C0A	0	0	0	1	0	1	1	0	0	0	0	0	0	1	0	1	0	0	0	0	1	1	0	1	1	0	0	0	1	1	1	1	1	0	1	0	1	1	1	1	0	0
18P	17PA	COPD			1996-02-01	USA	2C1A	0	0	0	1	0	1	1	0	0	0	0	0	1	1	0	1	0	1	0	0	0	1	0	1	0	1	1	0	0	1	1	1	1	0	0	0	0	0	0	1	0	0
20319242-507	20319242-507	environmental	Water		before 1974	Japan	2C1A	0	0	0	1	0	1	1	0	0	0	0	0	1	1	0	1	0	0	0	0	1	1	0	0	0	0	1	1	0	1	1	0	0	1	1	1	1	1	0	1	0	0
57P	31PA	COPD			1998-08-27	USA	2C22	0	0	0	1	0	1	1	0	0	0	0	1	0	0	1	1	0	0	0	1	0	1	0	1	1	0	1	0	1	0	0	0	0	0	1	0	1	0	0	1	0	0
13P	16PA	COPD			1995-10-12	USA	2C22	0	0	0	1	0	1	1	0	0	0	0	1	0	0	1	1	0	0	0	0	0	1	0	1	0	0	1	0	1	0	0	0	0	1	0	0	1	1	1	1	0	0
20319259-516	20319259-516	environmental	Water		before 1974	Japan	2C22	0	0	0	1	0	1	1	0	0	0	0	1	0	0	1	1	0	0	0	1	0	1	0	1	1	1	1	0	1	0	0	0	0	0	0	0	0	0	0	1	0	0
15352629-BTX28A	15352629-BTX28A	environmental	Unknown solid contaminant			Colombia	2C2A	0	0	0	1	0	1	1	0	0	0	0	1	0	1	0	1	0	0	1	0	0	1	0	1	0	0	1	0	0	1	1	1	1	0	0	1	1	1	0	1	0	0
AES	2	CF	Sputum		Sydney	Australien	2D9A	0	0	0	1	0	1	1	0	1	1	0	0	1	1	0	1	0	1	0	0	0	1	0	1	0	0	1	0	0	1	1	0	0	0	0	0	0	0	0	1	0	0
46P	88PA	COPD			2002-05-06	USA	2E1A	0	0	0	1	0	1	1	1	0	0	0	0	1	1	0	1	0	1	0	0	0	1	0	0	0	1	0	0	1	1	1	0	0	0	0	0	0	0	0	1	0	0
87P	38PA	COPD			2002-04-08	USA	2E1A	0	0	0	1	0	1	1	1	0	0	0	0	1	1	0	1	0	1	0	0	0	1	0	0	0	1	0	0	1	1	1	0	0	0	0	0	0	0	0	1	0	0
20319260-519	20319260-519	environmental	Water		before 1974	Japan	2E1A	0	0	0	1	0	1	1	1	0	0	0	0	1	1	0	1	0	1	0	0	0	1	0	0	0	1	0	0	1	1	1	0	0	0	0	0	0	0	0	1	0	0
20319264-525	20319264-525	environmental	Water		before 1974	Japan	2E1A	0	0	0	1	0	1	1	1	0	0	0	0	1	1	0	1	0	1	0	0	0	1	0	0	0	1	0	0	1	1	1	0	0	0	0	0	0	0	0	1	0	0
84P	32PA	COPD			2002-02-11	USA	2F82	0	0	0	1	0	1	1	1	1	1	0	0	0	0	1	1	0	0	0	0	1	1	0	1	0	0	0	1	1	0	0	0	0	1	1	0	1	0	0	1	0	0
87P	61PA	COPD			2003-12-24	USA	2F8A	0	0	0	1	0	1	1	1	1	1	0	0	0	1	0	1	0	1	0	0	0	1	0	1	1	0	0	0	1	1	1	0	0	0	1	0	1	1	1	1	0	0
100P	1PA	COPD			2000-04-24	USA	3C2A	0	0	0	1	1	1	1	0	0	0	0	1	0	1	0	1	0	0	0	1	0	1	0	0	0	0	1	1	0	1	1	0	0	1	1	0	1	0	0	1	0	0
101P	1PA	COPD			2000-04-26	USA	3C2A	0	0	0	1	1	1	1	0	0	0	0	1	0	1	0	1	0	0	0	1	0	1	0	0	0	0	0	1	0	1	1	0	0	1	1	0	0	0	0	1	0	0
107P	43PA	COPD			2004-04-07	USA	3C2A	0	0	0	1	1	1	1	0	0	0	0	1	0	1	0	1	0	0	0	1	0	1	0	0	0	0	0	0	0	1	1	0	0	1	0	0	0	0	0	1	0	0
85P	8PA	COPD			1999-10-14	USA	3C2A	0	0	0	1	1	1	1	0	0	0	0	1	0	1	0	1	0	0	0	1	0	1	0	0	0	0	1	1	0	1	1	0	0	1	1	0	0	1	0	1	0	0
20319235-509	20319235-509	environmental	Water		before 1974	Japan	3C2A	0	0	0	1	1	1	1	0	0	0	0	1	0	1	0	1	0	0	0	1	0	1	0	0	0	0	0	1	0	1	1	0	0	1	0	1	1	0	0	1	0	0
20319237-500	20319237-500	environmental	Water		before 1974	Japan	3C2A	0	0	0	1	1	1	1	0	0	0	0	1	0	1	0	1	0	0	0	1	0	1	0	0	0	0	0	1	0	1	1	0	0	1	0	1	1	0	0	1	0	0
H17	28	CF	throat swab			Germany	4022	0	1	0	0	0	0	0	0	0	0	0	1	0	0	1	1	0	0	1	0	0	1	0	1	0	0	1	0	1	0	0	0	0	1	1	0	1	0	0	0	0	0
15352631-M41A.1	15352631-M41A.1	environmental	Soil			Colombia	478A	0	1	0	0	0	0	1	1	1	1	0	0	0	1	0	1	0	0	1	0	0	1	0	1	0	0	1	0	0	1	1	0	0	0	0	0	0	0	0	1	0	0
93P	36PA	COPD			2002-09-09	USA	4B9A	0	1	0	0	0	1	0	1	1	1	0	0	1	1	0	1	0	0	0	1	0	1	0	0	0	1	1	0	1	1	1	1	1	1	1	0	1	0	0	1	0	0
47P	7PA	COPD			1995-10-16	USA	4B9A	0	1	0	0	0	1	0	1	1	1	0	0	1	1	0	1	0	0	0	1	0	1	0	0	0	0	1	0	1	1	1	1	1	1	1	0	1	0	0	1	0	0
15352630-M28A.1	15352630-M28A.1	environmental	Manure			Colombia	4C12	0	1	0	0	0	1	1	0	0	0	0	0	1	0	1	1	0	0	0	0	1	1	0	1	1	1	0	1	1	1	0	0	0	1	1	0	0	0	1	1	0	0
20319232-498	20319232-498	environmental	Water		before 1974	Japan	4C12	0	1	0	0	0	1	1	0	0	0	0	0	1	0	1	1	0	0	0	0	1	1	0	0	0	0	0	1	1	0	0	0	0	0	0	0	0	0	0	1	0	0
66P	4PA	COPD			1996-11-25	USA	4F9E	0	1	1	0	0	1	1	1	1	1	0	0	1	1	0	1	0	1	0	0	0	1	0	1	0	0	1	0	0	1	1	1	1	0	1	0	0	1	0	1	0	0
6P	2PA	COPD			1994-06-23	USA	5BAA	0	1	0	0	1	1	0	1	1	1	0	1	0	1	0	1	0	0	0	1	0	1	0	0	0	0	0	1	0	1	1	0	0	1	0	0	1	1	1	1	0	0
67P	68PA	COPD			2002-09-09	USA	699A	0	1	0	1	0	1	0	0	1	1	0	0	1	1	0	1	0	0	0	0	0	1	0	1	1	1	1	0	1	1	1	1	1	1	1	0	1	1	1	1	0	0
20319257-515	20319257-515	environmental	Water		before 1974	Japan	6B92	0	1	0	1	0	1	0	1	1	1	0	0	1	0	1	1	0	0	0	0	1	1	0	0	0	1	0	1	0	0	0	0	0	1	0	1	1	0	0	1	0	0
100P	9PA	COPD			2000-12-11	USA	6C12	0	1	0	1	0	1	1	0	0	0	0	0	1	0	1	1	0	1	0	0	0	1	0	1	0	0	1	1	1	1	0	0	0	1	1	0	1	0	0	1	0	0
20319233-496	20319233-496	environmental	Water		before 1974	Japan	6C1A	0	1	0	1	0	1	1	0	0	0	0	0	1	1	0	1	0	0	0	0	1	1	0	0	0	0	1	0	0	1	1	1	1	1	0	1	1	1	0	1	0	0
20319261-521	20319261-521	environmental	Water		before 1974	Japan	6C1A	0	1	0	1	0	1	1	0	0	0	0	0	1	1	0	1	0	0	0	0	1	1	0	0	0	0	1	0	0	1	1	1	1	1	0	1	1	1	0	1	0	0
124P	9PA	COPD			2004-06-16	USA	6D22	0	1	0	1	0	1	1	0	1	0	0	1	0	0	1	1	0	1	0	0	0	1	0	1	0	0	1	1	1	1	1	0	0	0	0	0	0	0	0	1	0	0
15P	7PA	COPD			1994-12-05	USA	6D92	0	1	0	1	0	1	1	0	1	1	0	0	1	0	1	1	0	0	0	0	1	1	0	0	1	1	1	0	1	0	0	0	0	0	0	0	0	0	0	1	0	0
20319243-505	20319243-505	environmental	Water		before 1974	Japan	7C1A	0	1	0	1	1	1	1	0	0	0	0	0	1	1	0	1	0	0	0	0	1	1	0	1	0	0	0	0	1	1	1	1	1	1	0	0	1	1	1	1	0	1
20319244-504	20319244-504	environmental	Water		before 1974	Japan	7D9A	0	1	0	1	1	1	1	0	1	1	0	0	1	1	0	1	0	1	0	0	0	1	0	1	0	0	1	0	0	1	1	0	0	1	0	1	1	0	0	1	0	0
H17	106	CF	throat swab			Germany	A418	1	0	0	1	0	0	1	0	0	0	0	0	1	1	0	0	0	0	0	0	0	1	0	1	0	0	1	0	0	1	1	1	1	1	1	0	0	0	0	1	0	0
13P	14PA	COPD			1995-08-24	USA	A429	1	0	0	1	0	0	1	0	0	0	0	1	0	1	0	0	1	1	0	0	0	1	0	0	0	0	0	1	0	1	1	0	0	1	1	0	0	0	0	1	0	0
AES	1	CF	Sputum		Sydney	Australien	A82A	1	0	0	1	0	1	0	0	0	0	0	1	0	1	0	1	0	0	0	0	1	1	0	0	0	1	1	0	1	1	1	1	1	0	0	0	0	0	0	1	0	0
22P	2PA	COPD			1994-08-18	USA	AC22	1	0	0	1	0	1	1	0	0	0	0	1	0	0	1	1	0	0	0	1	0	1	1	0	1	1	1	1	1	1	1	0	1	1	0	0	0	0	0	1	0	0
AES	3	CF	Sputum		Sydney	Australien	AC22	1	0	0	1	0	1	1	0	0	0	0	1	0	0	1	1	0	0	0	1	0	1	0	1	0	0	1	0	0	0	0	0	0	0	0	0	0	0	0	1	0	0
12P	3PA	COPD			1994-08-11	USA	AC2A	1	0	0	1	0	1	1	0	0	0	0	1	0	1	0	1	0	0	0	1	0	1	0	0	0	0	0	0	1	1	1	0	0	0	1	0	1	1	0	1	0	0
13P	15PA	COPD			1995-09-18	USA	AC2A	1	0	0	1	0	1	1	0	0	0	0	1	0	1	0	1	0	0	0	1	0	1	0	0	0	0	1	0	1	1	1	0	0	0	1	0	1	1	0	1	0	0
15352671-M82A.3	15352671-M82A.3	animal infection	Animal feces			Colombia	AC9A	1	0	0	1	0	1	1	0	0	1	0	0	1	1	0	1	0	1	0	0	0	1	0	1	1	1	1	0	1	1	1	1	1	0	0	1	0	0	0	1	0	0
22P	13PA	COPD			1995-08-17	USA	AF92	1	0	0	1	0	1	1	1	1	1	0	0	1	0	1	1	0	0	1	0	0	1	0	1	1	1	1	1	1	1	0	0	0	1	0	0	0	0	0	1	0	0
126P	1PA	COPD			2004-03-29	USA	B419	1	0	0	1	1	0	1	0	0	0	0	0	1	1	0	0	1	1	0	0	0	1	0	1	1	0	1	0	0	1	1	0	0	1	1	0	0	0	0	1	0	0
107P	37PA	COPD			2003-10-29	USA	BE1A	1	0	0	1	1	1	1	1	0	0	0	0	1	1	0	1	0	1	0	0	0	1	0	1	1	0	1	0	1	1	1	0	0	0	0	0	0	0	0	1	0	0
14P	45PA	COPD			1999-05-27	USA	C40A	1	1	0	0	0	0	1	0	0	0	0	0	0	1	0	1	0	0	0	1	0	1	0	1	1	0	1	0	0	1	1	1	1	0	1	0	1	1	1	1	0	0
100P	59PA	COPD			2004-12-15	USA	C40A	1	1	0	0	0	0	1	0	0	0	0	0	0	1	0	1	0	0	0	1	0	1	0	1	1	0	1	0	0	1	1	1	1	1	0	0	0	0	0	1	0	0
21P	5PA	COPD			1994-10-31	USA	C40A	1	1	0	0	0	0	1	0	0	0	0	0	0	1	0	1	0	0	0	1	0	1	0	1	1	0	1	0	0	1	1	1	1	1	1	0	1	1	1	1	0	0
27P	18PA	COPD			1996-05-16	USA	C40A	1	1	0	0	0	0	1	0	0	0	0	0	0	1	0	1	0	0	0	1	0	1	0	1	1	0	1	0	0	1	1	1	1	1	1	0	1	1	1	1	0	0
53P	22PA	COPD			1997-05-01	USA	C40A	1	1	0	0	0	0	1	0	0	0	0	0	0	1	0	1	0	0	0	1	0	1	0	1	1	0	1	0	0	1	1	1	1	1	1	0	1	1	1	1	0	0
81P	29PA	COPD			2001-04-17	USA	C40A	1	1	0	0	0	0	1	0	0	0	0	0	0	1	0	1	0	0	0	0	0	1	0	1	1	0	1	0	0	1	1	1	1	1	1	0	1	1	1	1	0	0
20319231-510	20319231-510	environmental	Water		before 1974	Japan	C40A	1	1	0	0	0	0	1	0	0	0	0	0	0	1	0	1	0	0	0	1	0	1	0	1	1	0	1	0	0	1	1	1	1	1	0	1	1	1	1	1	0	0
119P	7PA	COPD			2003-07-23	USA	C81A	1	1	0	0	0	1	0	0	0	0	0	0	1	1	0	1	0	1	0	0	0	1	0	1	1	0	1	0	0	1	1	1	1	1	1	0	1	0	0	1	0	0
20319234-497	20319234-497	environmental	Water		before 1974	Japan	C81A	1	1	0	0	0	1	0	0	0	0	0	0	1	1	0	1	0	1	0	0	0	1	0	1	1	0	1	0	0	1	1	1	1	0	0	1	1	1	0	1	0	0
102P	12PA	COPD			2001-04-18	USA	D421	1	1	0	0	1	0	1	0	0	0	0	1	0	0	1	0	1	1	0	0	0	1	0	1	0	0	0	0	1	1	0	0	0	1	1	1	1	1	0	1	1	1
103P	47PA	COPD			2004-12-01	USA	D421	1	1	0	0	1	0	1	0	0	0	0	1	0	0	1	0	1	1	0	0	0	1	0	1	1	0	0	0	1	1	0	0	0	1	1	1	1	1	0	1	1	1
1P	33PA	COPD			1997-01-16	USA	D421	1	1	0	0	1	0	1	0	0	0	0	1	0	0	1	0	1	1	0	0	0	1	0	1	1	0	0	0	1	0	0	0	0	0	1	1	1	1	1	1	1	1
74P	23PA	COPD			1999-04-21	USA	D421	1	1	0	0	1	0	1	0	0	0	0	1	0	0	1	0	1	1	0	0	0	1	0	1	0	0	0	0	1	0	0	0	0	1	1	1	0	1	0	1	1	1
20319239-503	20319239-503	environmental	Water		before 1974	Japan	D421	1	1	0	0	1	0	1	0	0	0	0	1	0	0	1	0	1	0	1	0	0	1	0	1	1	1	0	0	1	0	0	0	0	1	1	0	0	0	0	1	0	0
80P	18PA	COPD			2000-03-20	USA	E429	1	1	0	1	0	0	1	0	0	0	0	1	0	1	0	0	1	1	0	0	0	1	0	0	0	0	0	1	0	1	1	0	0	1	1	0	0	0	0	1	0	0
20319229-513	20319229-513	environmental	Water		before 1974	Japan	E429	1	1	0	1	0	0	1	0	0	0	0	1	0	1	0	0	1	0	1	0	0	1	0	1	1	0	0	1	1	1	1	0	0	1	1	1	1	0	0	1	0	0
20319230-520	20319230-520	environmental	Water		before 1974	Japan	E429	1	1	0	1	0	0	1	0	0	0	0	1	0	1	0	0	1	0	1	0	0	1	0	1	1	0	0	1	1	1	1	0	0	1	1	1	1	0	0	1	0	0
39P	37PA	COPD			1998-09-28	USA	E469	1	1	0	1	0	0	1	0	0	0	1	1	0	1	0	0	1	1	0	0	0	1	0	0	0	1	0	1	0	1	1	0	0	1	1	0	0	0	0	1	0	0
20319236-499	20319236-499	environmental	Water		before 1974	Japan	E479	1	1	0	1	0	0	1	0	0	0	1	1	1	1	0	0	1	1	0	0	0	1	0	1	0	0	0	0	0	1	1	0	0	1	0	1	1	1	0	1	0	0
20319265-524	20319265-524	environmental	Water		before 1974	Japan	E479	1	1	0	1	0	0	1	0	0	0	1	1	1	1	0	0	1	1	0	0	0	1	0	1	0	0	0	0	0	1	1	0	0	1	0	1	1	1	0	1	0	0
15352676-JeDePA	15352676-JeDePA	environmental	Soil		unknown	India	E661	1	1	0	1	0	0	1	1	0	0	1	1	0	0	1	0	1	0	1	0	0	1	0	1	0	0	0	0	1	0	0	0	0	1	0	0	0	0	0	1	0	0
48P	57PA	COPD			1999-10-28	USA	EA0A	1	1	0	1	0	1	0	1	0	0	0	0	0	1	0	1	0	1	0	0	0	1	0	1	0	0	1	0	1	1	1	0	0	0	0	0	1	0	1	1	0	0
81P	21PA	COPD			2000-09-13	USA	EA0A	1	1	0	1	0	1	0	1	0	0	0	0	0	1	0	1	0	1	0	0	0	1	0	1	0	0	1	0	1	1	1	1	1	1	0	0	1	0	1	1	0	0
32	32	environmental	Gasoline-contaminated aquifer		1987	USA	EA0A	1	1	0	1	0	1	0	1	0	0	0	0	0	1	0	1	0	1	0	0	0	1	0	1	0	0	1	0	1	1	1	0	0	1	0	0	1	1	0	1	0	0
20319255-36	20319255-36	environmental	Gasoline-contaminated aquifer		1987	USA	EA0A	1	1	0	1	0	1	0	1	0	0	0	0	0	1	0	1	0	1	0	0	0	1	0	1	0	0	1	0	1	1	1	0	0	1	0	0	1	1	0	1	0	0
20319254-514	20319254-514	environmental	Water		before 1974	Japan	EC2A	1	1	0	1	0	1	1	0	0	0	0	1	0	1	0	1	0	0	0	1	0	1	0	0	1	1	1	0	1	1	1	0	0	0	0	1	1	1	0	1	0	1
18P	5PA	COPD			1994-12-01	USA	F421	1	1	0	1	1	0	1	0	0	0	0	1	0	0	1	0	1	0	0	1	0	1	0	0	0	0	0	1	1	0	0	0	0	1	0	1	1	0	0	1	0	0
20319245-506	20319245-506	environmental	Water		before 1974	Japan	F421	1	1	0	1	1	0	1	0	0	0	0	1	0	0	1	0	1	1	0	0	0	1	0	0	1	0	0	1	1	0	0	0	0	1	1	1	1	1	1	1	0	0
60P	31PA	COPD			1998-12-07	USA	F429	1	1	0	1	1	0	1	0	0	0	0	1	0	1	0	0	1	0	1	0	0	1	0	1	0	0	0	1	0	1	1	0	0	1	1	1	0	0	0	1	0	0
72P	4PA	COPD			1997-09-08	USA	F429	1	1	0	1	1	0	1	0	0	0	0	1	0	1	0	0	1	0	0	0	1	1	0	0	1	0	0	0	0	1	1	0	0	1	0	0	0	0	1	1	0	0
15352672-PSWtB	15352672-PSWtB	animal infection	fly			Israel	F42A	1	1	0	1	1	0	1	0	0	0	0	1	0	1	0	1	0	1	0	0	0	1	0	1	0	0	0	0	1	1	1	0	0	0	0	0	0	0	0	1	0	0
15352669-47T2	15352669-47T2	environmental	Soil			Spain	F461	1	1	0	1	1	0	1	0	0	0	1	1	0	0	1	0	1	0	0	1	0	1	0	0	1	1	0	1	0	0	0	0	0	1	0	1	1	1	0	1	0	0
3P	64PA	COPD			1999-10-21	USA	F469	1	1	0	1	1	0	1	0	0	0	1	1	0	1	0	0	1	0	0	0	1	1	0	0	1	0	0	0	0	0	0	0	0	0	1	0	1	0	0	1	0	0
60P	57PA	COPD			2001-06-04	USA	F469	1	1	0	1	1	0	1	0	0	0	1	1	0	1	0	0	1	0	0	1	0	1	0	0	0	0	0	0	0	1	1	0	0	0	1	0	0	0	0	1	0	0
27P	52PA	COPD			1999-10-21	USA	F46A	1	1	0	1	1	0	1	0	0	0	1	1	0	1	0	1	0	0	0	0	1	1	0	0	1	0	0	0	0	1	1	0	0	1	1	0	1	0	0	1	0	1
20319226-512	20319226-512	environmental	Water		before 1974	Japan	F46A	1	1	0	1	1	0	1	0	0	0	1	1	0	1	0	1	0	0	0	0	1	1	0	0	1	1	0	0	1	1	1	0	0	0	0	1	0	0	0	1	0	0
20319241-508	20319241-508	environmental	Water		before 1974	Japan	F46A	1	1	0	1	1	0	1	0	0	0	1	1	0	1	0	1	0	0	0	0	1	0	0	0	0	0	1	0	0	1	0	0	0	1	0	1	0	1	1	1	0	0
93P	35PA	COPD			2002-08-05	USA	F661	1	1	0	1	1	0	1	1	0	0	1	1	0	0	1	0	1	0	1	0	0	1	0	1	1	0	0	0	1	1	0	0	0	1	0	0	0	0	0	1	0	0
29P	10PA	COPD			1995-07-27	USA	F661	1	1	0	1	1	0	1	1	0	0	1	1	0	0	1	0	1	0	1	0	0	1	0	0	0	1	0	1	1	1	0	0	0	1	0	0	0	0	0	1	0	0
12P	65PA	COPD			1998-12-21	USA	FE69	1	1	0	1	1	1	1	1	0	0	1	1	0	1	1	0	1	0	1	0	0	1	0	1	1	1	0	0	1	1	1	0	0	1	1	1	0	0	0	1	0	0
[truncated: 17 more columns]
