# Supplementary material for: Molecular Epidemiology of Chronic Pseudomonas aeruginosa Airway Infections in Cystic Fibrosis
Source: PLoS One. 2012 Nov 28;7(11):e50731. doi: 10.1371/journal.pone.0050731 (PMC3508996; doi:10.1371/journal.pone.0050731)
Supplement: Table S2 — Longitudinal course of P. aeruginosa genotypes of patients' respiratory isolates from the CF clinics Hanover and Copenhagen. (XLS) [file pone.0050731.s002.xls]

## Sheet: Hannover CF patients
Table S2. Longitudinal course of P. aeruginosa genotypes of patients' respiratory isolates from the CF clinics Hanover and Copenhagen
Name	Name		Clone type	oriC	oprL	fliCa-SNP	alkB2	citS-1	citS-2	oprI	ampC-1	ampC-3	ampC-4	ampC-5	ampC-6	ampC-7	fliCa	fliCb	exoS	exoU	fpvA type I	fpvA type II a	fpvA type II b	fpvA type III	fpvB	LES	PA0636	PA0722	PA0728	PA2185	PA2221	PA3835	fla-island	orfA	orfI	orfJ	PA0980	XF1753	Acetyl-Transf.	pKL-1	pKL-3	TB-C47-1	TB-C47-2	PAPI1-PiliChap.	PAPI1-LuBiPr.	pKLC-cons.hypoth.	pKLC-Adhesin	pKLC-metabol.	PAGI2/3-4
Patientencode	Varianummer	Date of isolation		SNPs													Flagellin		ExoS/U		Pyov.-Receptors					LES	Gene islets						Fla-Glyc.-Island				PAPI-2			PAPI-1/pKLC102-like islands									PAGI-2/PAGI-3 - like islands
H1	1	1985-01-22	2C1A	0	0	0	1	0	1	1	0	0	0	0	0	1	1	0	1	0	0	0	0	1	1	0	0	1	1	1	1	0	1	1	0	0	0	1	0	1	1	0	0	0	0	0	0	0	0
H1	2	1985-07-16	AF9A	1	0	0	1	0	1	1	1	1	1	0	0	1	1	0	1	0	0	1	0	0	1	0	1	0	0	1	1	1	1	1	1	1	0	0	0	0	0	0	0	0	0	0	0	0	0
H1	9	1986-07-10	AF9A	1	0	0	1	0	1	1	1	1	1	0	0	1	1	0	1	0	0	1	0	0	1	0	1	0	0	1	1	1	1	1	1	1	0	0	0	0	0	0	0	0	0	0	0	0	0
H1	10	1986-07-10	AF9A	1	0	0	1	0	1	1	1	1	1	0	0	1	1	0	1	0	0	1	0	0	1	0	1	0	0	1	1	1	1	1	1	1	0	0	0	0	0	0	0	0	0	0	0	0	0
H1	34	1986-07-10	AF9A	1	0	0	1	0	1	1	1	1	1	0	0	1	1	0	1	0	0	1	0	0	1	0	1	0	0	1	1	1	1	1	1	1	0	0	0	0	0	0	0	0	0	0	0	0	0
H1	36	1986-07-10	AF9A	1	0	0	1	0	1	1	1	1	1	0	0	1	1	0	1	0	0	1	0	0	1	0	1	0	0	1	1	1	1	1	1	1	0	0	0	0	0	0	0	0	0	0	0	0	0
H1	42	1992-06-18	AF9A	1	0	0	1	0	1	1	1	1	1	0	0	1	1	0	1	0	0	1	0	0	1	0	1	0	0	1	1	1	1	1	1	1	0	0	0	0	0	0	0	0	0	0	0	0	0
H1	43	1992-06-18	AF9A	1	0	0	1	0	1	1	1	1	1	0	0	1	1	0	1	0	0	1	0	0	1	0	1	0	0	1	1	1	1	1	1	1	0	0	0	0	0	0	0	0	0	0	0	0	0
H1	44	1992-06-18	AF9A	1	0	0	1	0	1	1	1	1	1	0	0	1	1	0	1	0	0	1	0	0	1	0	1	0	0	1	1	1	1	1	1	1	0	0	0	0	0	0	0	0	0	0	0	0	0
H2	1	1985-02-05	239A	0	0	0	1	0	0	0	1	1	1	0	0	1	1	0	1	0	1	0	0	0	1	0	1	0	0	1	1	1	1	1	1	1	1	1	0	1	1	0	1	0	0	1	0	0	1
H2	17	1990-01-16	239A	0	0	0	1	0	0	0	1	1	1	0	0	1	1	0	1	0	1	0	0	0	1	0	1	0	0	1	1	1	1	1	1	1	1	1	0	1	1	0	0	0	0	1	0	0	1
H2	18	1990-01-16	239A	0	0	0	1	0	0	0	1	1	1	0	0	1	1	0	1	0	1	0	0	0	1	0	1	0	0	1	1	1	1	1	1	1	1	1	0	1	1	0	0	0	0	1	0	0	1
H2	40	1995-10-09	239A	0	0	0	1	0	0	0	1	1	1	0	0	1	1	0	1	0	1	0	0	0	1	0	1	0	0	1	1	1	1	1	1	1	1	1	0	1	1	0	0	0	0	1	0	0	1
H2	62	2000-01-30	239A	0	0	0	1	0	0	0	1	1	1	0	0	1	1	0	1	0	1	0	0	0	1	0	1	0	0	1	1	1	1	1	1	1	1	1	0	1	1	0	0	0	0	1	0	0	1
H2	63	2000-01-30	239A	0	0	0	1	0	0	0	1	1	1	0	0	1	1	0	1	0	1	0	0	0	1	0	1	0	0	1	1	1	1	1	1	1	1	1	0	1	1	0	0	0	0	1	0	0	1
H2	68	2002-08-15	239A	0	0	0	1	0	0	0	1	1	1	0	0	1	1	0	1	0	1	0	0	0	1	0	1	0	0	1	1	1	1	1	1	1	1	1	0	1	1	0	1	0	0	1	0	0	1
H2	69	2002-08-15	239A	0	0	0	1	0	0	0	1	1	1	0	0	1	1	0	1	0	1	0	0	0	1	0	1	0	0	1	1	1	1	1	1	1	1	1	0	1	1	0	1	0	0	1	0	0	1
H3	1	1992-05-27	0822	0	0	0	0	0	1	0	0	0	0	0	1	0	0	1	1	0	0	0	0	1	1	0	0	1	1	1	1	0	0	0	0	0	1	0	0	1	1	0	1	0	0	0	0	1	1
H3	3	1992-05-27	0822	0	0	0	0	0	1	0	0	0	0	0	1	0	0	1	1	0	0	0	0	1	1	0	0	1	1	1	1	0	0	0	0	0	1	0	0	0	1	0	1	0	0	0	0	1	1
H3	11	1993-09-29	8E9A	1	0	0	0	0	1	1	1	0	1	0	0	1	1	0	1	0	1	0	0	0	1	0	1	0	0	1	0	0	1	1	1	1	0	0	0	1	0	0	1	0	0	0	0	0	0
H3	12	1993-09-29	0822	0	0	0	0	0	1	0	0	0	0	0	1	0	0	1	1	0	0	0	0	1	1	0	0	1	0	1	1	0	0	0	0	0	1	0	0	0	0	0	0	0	0	0	0	0	0
H3	17	1994-11-08	0822	0	0	0	0	0	1	0	0	0	0	0	1	0	0	1	1	0	0	0	0	1	1	0	0	1	1	1	1	0	0	0	0	0	1	0	0	0	1	0	1	0	0	0	0	1	1
H3	18	1994-11-08	0822	0	0	0	0	0	1	0	0	0	0	0	1	0	0	1	1	0	0	0	0	1	1	0	0	1	1	1	1	0	0	0	0	0	1	0	0	0	1	0	1	0	0	0	0	1	1
H4	1	1985-03-20	E469	1	1	0	1	0	0	1	0	0	0	1	1	0	1	0	0	1	1	0	0	0	1	0	1	1	0	0	0	1	0	0	0	0	0	0	0	0	1	0	0	0	0	0	0	0	0
H4	2	1986-08-21	1BAE	0	0	1	0	1	1	0	1	1	1	0	1	0	1	0	1	0	0	0	1	0	1	0	0	0	0	0	1	0	1	1	0	0	1	0	0	0	0	0	0	0	0	1	0	0	1
H4	3	1986-08-21	1BAE	0	0	1	0	1	1	0	1	1	1	0	1	0	1	0	1	0	0	0	1	0	1	0	0	0	0	0	1	0	1	1	0	0	1	0	0	0	0	0	0	0	0	1	0	0	1
H4	7	1987-04-07	E469	1	1	0	1	0	0	1	0	0	0	1	1	0	1	0	0	1	1	0	0	0	1	0	1	1	0	0	0	1	0	0	0	0	0	0	0	0	1	0	0	0	0	0	0	0	0
H4	8	1987-04-07	E469	1	1	0	1	0	0	1	0	0	0	1	1	0	1	0	0	1	1	0	0	0	1	0	1	1	0	0	0	1	0	0	0	0	0	0	0	0	1	0	0	0	0	0	0	0	0
H4	11	1988-07-07	1BAE	0	0	1	0	1	1	0	1	1	1	0	1	0	1	0	1	0	0	0	1	0	1	0	0	0	0	0	1	0	1	1	0	0	1	0	0	0	0	0	0	0	0	1	0	0	1
H4	12	1988-07-07	1BAE	0	0	1	0	1	1	0	1	1	1	0	1	0	1	0	1	0	0	0	1	0	1	0	0	0	0	0	1	0	1	1	0	0	1	0	0	0	0	0	0	0	0	1	0	0	1
H4	20	1987-06-18	1BAE	0	0	1	0	1	1	0	1	1	1	0	1	0	1	0	1	0	0	0	1	0	1	0	0	0	0	0	1	0	1	1	0	0	1	0	0	0	0	0	0	0	0	1	0	0	1
H4	26	1989-07-19	C40A	1	1	0	0	0	0	1	0	0	0	0	0	0	1	0	1	0	0	0	1	0	1	0	1	1	0	1	0	0	1	1	1	1	1	1	0	1	1	1	1	0	0	1	1	1	1
H4	44	1989-08-03	1BAE	0	0	1	0	1	1	0	1	1	1	0	1	0	1	0	1	0	0	0	1	0	1	0	0	0	0	0	1	0	1	1	0	0	1	0	0	0	0	0	0	0	0	1	0	0	1
H4	45	1990-01-10	E469	1	1	0	1	0	0	1	0	0	0	1	1	0	1	0	0	1	1	0	0	0	1	0	1	1	0	0	0	1	1	0	0	0	0	0	0	1	1	0	0	0	0	0	0	0	0
H5	1	1986-04-15	D421	1	1	0	0	1	0	1	0	0	0	0	1	0	0	1	0	1	1	0	0	0	1	0	1	0	0	0	0	1	0	0	0	0	1	1	1	1	1	0	0	1	1	0	0	0	0
H5	2	1986-04-15	D421	1	1	0	0	1	0	1	0	0	0	0	1	0	0	1	0	1	1	0	0	0	1	0	1	0	0	0	0	1	0	0	0	0	1	1	1	1	1	0	0	1	1	0	0	0	0
H5	24	1989-02-14	D421	1	1	0	0	1	0	1	0	0	0	0	1	0	0	1	0	1	1	0	0	0	1	0	1	0	0	1	0	1	0	0	0	0	1	1	1	1	1	0	1	1	1	0	0	1	0
H5	31	1991-06-26	C40A	1	1	0	0	0	0	1	0	0	0	0	0	0	1	0	1	0	0	0	0	0	1	0	1	1	0	1	0	0	1	1	1	1	0	1	0	1	1	1	0	0	0	1	1	1	1
H5	32	1991-06-26	C40A	1	1	0	0	0	0	1	0	0	0	0	0	0	1	0	1	0	0	0	0	0	1	0	1	1	0	1	0	0	1	1	1	1	1	1	0	1	1	1	0	0	0	1	1	1	1
H5	34	1992-03-24	D421	1	1	0	0	1	0	1	0	0	0	0	1	0	0	1	0	1	1	0	0	0	1	0	1	0	0	1	0	1	0	0	0	0	1	1	1	1	1	0	1	1	1	0	0	1	0
H5	44	1995-05-31	D421	1	1	0	0	1	0	1	0	0	0	0	1	0	0	1	0	1	1	0	0	0	1	0	1	0	0	0	0	1	0	0	0	0	1	1	1	0	1	0	0	1	1	0	0	0	0
H5	62	1999-10-27	D421	1	1	0	0	1	0	1	0	0	0	0	1	0	0	1	0	1	1	0	0	0	1	0	1	0	0	1	0	1	0	0	0	0	1	1	1	0	1	0	1	1	1	0	0	0	0
H5	72	2002-01-19	D421	1	1	0	0	1	0	1	0	0	0	0	1	0	0	1	0	1	1	0	0	0	1	0	1	0	0	0	0	1	0	0	0	0	1	1	1	0	0	0	0	0	0	0	0	0	0
H5	73	2002-08-01	D421	1	1	0	0	1	0	1	0	0	0	0	1	0	0	1	0	1	1	0	0	0	1	0	1	0	0	0	0	1	0	0	0	0	1	1	1	0	1	0	0	1	1	0	0	0	0
H5	78	2003-08-26	D421	1	1	0	0	1	0	1	0	0	0	0	1	0	0	1	0	1	1	0	0	0	1	0	1	0	0	0	0	1	0	0	0	0	1	1	1	0	1	0	0	1	1	0	0	0	0
H5	82	2004-02-14	D421	1	1	0	0	1	0	1	0	0	0	0	1	0	0	1	0	1	1	0	0	0	1	0	1	0	0	0	0	1	0	0	0	0	1	1	1	0	0	0	0	0	0	0	0	0	0
H33	1	1990-09-26	8C5E	1	0	1	0	0	1	1	0	0	0	1	0	1	1	0	1	0	0	1	0	0	1	0	0	0	0	1	0	1	1	1	0	0	0	0	0	0	0	0	0	0	0	0	0	0	0
H33	2	1990-09-26	AF9A	1	0	0	1	0	1	1	1	1	1	0	0	1	1	0	1	0	0	1	0	0	1	0	0	0	0	1	0	0	1	1	1	1	1	1	0	1	1	1	1	0	0	1	1	1	1
H33	3	1990-09-26	AF9A	1	0	0	1	0	1	1	1	1	1	0	0	1	1	0	1	0	0	1	0	0	1	0	0	0	0	1	0	0	1	1	1	1	1	1	0	1	1	1	1	0	0	1	1	1	1
H34	1	1987-10-06	1BAE	0	0	1	0	1	1	0	1	1	1	0	1	0	1	0	1	0	0	0	1	0	1	0	0	0	0	1	1	0	1	1	0	0	1	0	0	0	0	0	1	0	0	1	0	0	1
H34	2	1989-05-12	259A	0	0	0	1	0	0	1	0	1	1	0	0	1	1	0	1	0	1	0	0	0	1	0	1	1	1	1	0	0	1	1	1	1	1	0	0	0	0	0	1	0	0	1	0	0	1
H34	4	1992-05-07	E019	1	1	0	1	0	0	0	0	0	0	0	0	1	1	0	0	1	1	0	0	0	1	0	1	0	1	1	0	0	1	0	0	0	1	0	0	0	1	0	1	0	0	0	0	1	1
H6	1	1981-06-18	0C2E	0	0	1	0	0	1	1	0	0	0	0	1	0	1	0	1	0	1	0	0	1	1	0	0	1	1	1	1	1	1	1	1	1	1	0	0	1	1	0	1	0	0	1	0	0	1
H6	2	1981-06-18	0C2E	0	0	1	0	0	1	1	0	0	0	0	1	0	1	0	1	0	1	0	0	0	1	0	0	1	1	1	1	1	1	1	1	1	1	0	0	1	1	0	1	0	0	1	0	0	1
H6	12	1996-01-11	0C2E	0	0	1	0	0	1	1	0	0	0	0	1	0	1	0	1	0	1	0	0	0	1	0	0	1	1	1	0	1	1	1	1	1	1	0	0	0	0	0	0	0	0	1	0	0	0
H6	19	1999-04-29	0C2E	0	0	1	0	0	1	1	0	0	0	0	1	0	1	0	1	0	1	0	0	0	1	0	0	1	1	1	0	1	1	1	1	1	1	0	0	0	0	0	1	0	0	1	0	0	1
H6	22	2000-07-10	0C2E	0	0	1	0	0	1	1	0	0	0	0	1	0	1	0	1	0	1	0	0	0	1	0	0	1	1	1	0	1	1	1	1	1	1	0	0	0	0	0	1	0	0	1	0	0	1
H6	33	2004-06-19	0C2E	0	0	1	0	0	1	1	0	0	0	0	1	0	1	0	1	0	1	0	0	1	1	0	0	1	1	1	1	1	1	1	1	1	1	0	0	1	1	0	1	0	0	1	0	0	1
H6	34	2004-06-19	0C2E	0	0	1	0	0	1	1	0	0	0	0	1	0	1	0	1	0	1	0	0	1	1	0	0	1	1	1	1	1	1	1	1	1	1	0	0	1	1	0	1	0	0	1	0	0	1
H7	3	1984-10-25	7D9A	0	1	0	1	1	1	1	0	1	1	0	0	1	1	0	1	0	1	0	0	0	1	0	1	1	0	1	0	0	1	1	0	0	1	1	0	1	0	0	0	0	0	1	0	0	1
H8	4	1985-04-24	7D9A	0	1	0	1	1	1	1	0	1	1	0	0	1	1	0	1	0	1	0	0	0	1	0	1	1	0	1	0	0	1	1	0	0	1	1	0	1	0	0	0	0	0	1	0	0	1
H7	5	1985-04-24	2C1A	0	0	0	1	0	1	1	0	0	0	0	0	1	1	0	1	0	0	0	0	1	1	0	0	1	1	1	1	0	1	1	0	0	0	1	0	1	1	0	0	0	0	0	0	0	0
H7	6	1985-12-04	E429	1	1	0	1	0	0	1	0	0	0	0	1	0	1	0	0	1	1	0	0	0	1	0	0	0	1	0	1	0	1	1	0	0	0	1	0	1	1	0	0	0	0	0	0	0	1
H7	6_1	1985-12-04	E429	1	1	0	1	0	0	1	0	0	0	0	1	0	1	0	0	1	1	0	0	0	1	0	0	0	1	1	1	0	1	1	0	0	0	1	0	1	1	0	0	0	0	0	0	0	1
H7	8	1985-12-04	7D9A	0	1	0	1	1	1	1	0	1	1	0	0	1	1	0	1	0	1	0	0	0	1	0	1	1	0	1	0	0	1	1	0	0	0	1	0	1	0	0	0	0	0	1	0	0	1
H7	9	1986-03-11	7D9A	0	1	0	1	1	1	1	0	1	1	0	0	1	1	0	1	0	1	0	0	0	1	0	1	1	0	1	0	0	1	1	0	0	0	1	0	1	0	0	0	0	0	1	0	0	1
H7	10	1986-03-11	7D9A	0	1	0	1	1	1	1	0	1	1	0	0	1	1	0	1	0	1	0	0	0	1	0	1	1	0	1	0	0	1	1	0	0	0	1	0	1	0	0	0	0	0	1	0	0	1
H7	11	1986-03-11	7D9A	0	1	0	1	1	1	1	0	1	1	0	0	1	1	0	1	0	1	0	0	0	1	0	1	1	0	1	0	0	1	1	0	0	0	1	0	1	0	0	0	0	0	1	0	0	1
H7	12	1986-03-11	7D9A	0	1	0	1	1	1	1	0	1	1	0	0	1	1	0	1	0	1	0	0	0	1	0	1	1	0	1	0	0	1	1	0	0	0	1	0	1	0	0	0	0	0	1	0	0	1
H7	89	2002-09-18	7D9A	0	1	0	1	1	1	1	0	1	1	0	0	1	1	0	1	0	1	0	0	0	1	0	1	1	0	1	0	0	1	1	0	0	0	1	0	1	0	0	0	0	0	1	0	0	1
H7	90	2002-09-18	7D9A	0	1	0	1	1	1	1	0	1	1	0	0	1	1	0	1	0	1	0	0	0	1	0	1	1	0	1	0	0	1	1	0	0	0	1	0	1	0	0	0	0	0	1	0	0	1
H7	92	2003-04-02	7D9A	0	1	0	1	1	1	1	0	1	1	0	0	1	1	0	1	0	1	0	0	0	1	0	1	1	0	1	0	0	1	1	0	0	0	1	0	1	0	0	0	0	0	1	0	0	0
H7	96	2004-08-10	7D9A	0	1	0	1	1	1	1	0	1	1	0	0	1	1	0	1	0	1	0	0	0	1	0	1	1	0	1	0	0	1	1	0	0	0	1	0	1	0	0	0	0	0	1	0	0	1
H7	98	2005-02-18	7D9A	0	1	0	1	1	1	1	0	1	1	0	0	1	1	0	1	0	1	0	0	0	1	0	1	1	0	1	0	0	1	1	0	0	0	1	0	1	0	0	0	0	0	1	0	0	0
H8	1	1985-05-02	E429	1	1	0	1	0	0	1	0	0	0	0	1	0	1	0	0	1	1	0	0	0	1	0	0	0	1	1	1	0	1	1	0	0	0	1	0	1	1	0	0	0	0	0	0	0	1
H8	2	1985-05-02	E429	1	1	0	1	0	0	1	0	0	0	0	1	0	1	0	0	1	1	0	0	0	1	0	0	0	1	1	1	0	1	1	0	0	0	1	1	0	1	0	1	0	0	0	0	0	1
H8	26	1991-04-16	E429	1	1	0	1	0	0	1	0	0	0	0	1	0	1	0	0	1	1	0	0	0	1	0	0	0	0	0	1	0	1	1	0	0	0	1	0	1	1	0	0	0	0	0	0	0	1
H8	30	1992-02-18	F429	1	1	0	1	1	0	1	0	0	0	0	1	0	1	0	0	1	0	1	0	0	1	0	0	1	0	1	0	1	1	1	0	0	1	1	1	0	0	0	1	0	0	0	0	0	1
H8	31	1992-02-18	E429	1	1	0	1	0	0	1	0	0	0	0	1	0	1	0	0	1	1	0	0	0	1	0	0	0	1	1	1	0	1	1	0	0	1	0	0	1	1	0	0	0	0	0	0	0	1
H8	36	1993-03-08	F429	1	1	0	1	1	0	1	0	0	0	0	1	0	1	0	0	1	0	1	0	0	1	0	0	1	0	1	0	1	1	1	0	0	1	1	1	0	0	0	1	0	0	0	0	0	1
H8	37	1993-08-23	F429	1	1	0	1	1	0	1	0	0	0	0	1	0	1	0	0	1	0	1	0	0	1	0	0	1	0	1	0	1	1	1	0	0	1	1	1	0	0	0	1	0	0	0	0	0	1
H8	40	1994-03-29	F429	1	1	0	1	1	0	1	0	0	0	0	1	0	1	0	0	1	0	1	0	0	1	0	0	1	0	1	0	1	1	1	0	0	1	1	1	0	0	0	1	0	0	0	0	0	1
H8	43	1995-02-20	F429	1	1	0	1	1	0	1	0	0	0	0	1	0	1	0	0	1	0	1	0	0	1	0	0	1	0	0	0	1	1	1	0	0	1	1	1	1	1	0	0	0	0	0	0	0	1
H8	44	1995-02-20	F429	1	1	0	1	1	0	1	0	0	0	0	1	0	1	0	0	1	0	1	0	0	1	0	0	1	0	0	0	1	1	1	0	0	1	1	1	1	1	0	0	0	0	0	0	0	1
H8	45	1995-09-28	F429	1	1	0	1	1	0	1	0	0	0	0	1	0	1	0	0	1	0	1	0	0	1	0	0	1	0	1	0	1	1	1	0	0	1	1	1	0	0	0	1	0	0	0	0	0	1
H8	61	1999-08-19	F429	1	1	0	1	1	0	1	0	0	0	0	1	0	1	0	0	1	0	1	0	0	1	0	0	1	0	0	0	1	1	1	0	0	1	1	1	1	1	0	0	0	0	0	0	0	1
H8	76	2003-10-06	F429	1	1	0	1	1	0	1	0	0	0	0	1	0	1	0	0	1	0	1	0	0	1	0	0	0	0	1	0	1	1	1	0	0	1	1	1	1	1	0	1	0	0	0	0	0	1
H8	79	2004-06-30	F429	1	1	0	1	1	0	1	0	0	0	0	1	0	1	0	0	1	0	1	0	0	1	0	0	0	0	1	0	1	1	1	0	0	1	1	1	1	1	0	0	0	0	0	0	0	1
H8	80	2004-06-30	0C2E	0	0	1	0	0	1	1	0	0	0	0	1	0	1	0	1	0	1	0	0	0	1	0	0	1	1	1	0	1	1	1	1	1	1	0	0	0	1	0	1	0	0	1	0	0	1
H9	1	1984-10-25	7D9A	0	1	0	1	1	1	1	0	1	1	0	0	1	1	0	1	0	1	0	0	0	1	0	1	1	0	1	0	0	1	1	0	0	1	1	0	1	0	0	1	0	0	1	0	0	1
H9	2	1984-10-25	7D9A	0	1	0	1	1	1	1	0	1	1	0	0	1	1	0	1	0	1	0	0	0	1	0	1	1	0	1	0	0	1	1	0	0	1	1	0	1	0	0	1	0	0	1	0	0	1
H9	9	1986-03-11	7D9A	0	1	0	1	1	1	1	0	1	1	0	0	1	1	0	1	0	1	0	0	0	1	0	1	1	0	1	0	0	1	1	0	0	1	1	0	1	0	0	0	0	0	1	0	0	1
H9	10	1986-03-11	7D9A	0	1	0	1	1	1	1	0	1	1	0	0	1	1	0	1	0	1	0	0	0	1	0	1	1	0	1	0	0	1	1	0	0	1	1	0	1	0	0	0	0	0	1	0	0	1
H9	23	1991-05-01	7D9A	0	1	0	1	1	1	1	0	1	1	0	0	1	1	0	1	0	1	0	0	0	1	0	1	1	0	1	0	0	1	1	0	0	1	1	0	1	0	0	0	0	0	1	0	0	1
H9	24	1991-05-01	7D9A	0	1	0	1	1	1	1	0	1	1	0	0	1	1	0	1	0	1	0	0	0	1	0	1	1	0	1	0	0	1	1	0	0	1	1	0	1	0	0	0	0	0	1	0	0	1
H9	43	1995-02-15	7D9A	0	1	0	1	1	1	1	0	1	1	0	0	1	1	0	1	0	1	0	0	0	1	0	1	1	0	1	0	0	1	1	0	0	1	1	0	1	0	0	0	0	0	1	0	0	1
H9	70	2000-04-22	7D9A	0	1	0	1	1	1	1	0	1	1	0	0	1	1	0	1	0	1	0	0	0	1	0	1	1	0	1	0	0	1	1	0	0	1	1	0	1	0	0	0	0	0	1	0	0	1
H9	71	2000-04-22	7D9A	0	1	0	1	1	1	1	0	1	1	0	0	1	1	0	1	0	1	0	0	0	1	0	1	1	0	1	0	0	1	1	0	0	1	1	0	1	0	0	0	0	0	1	0	0	1
H9	78	2001-01-30	7D9A	0	1	0	1	1	1	1	0	1	1	0	0	1	1	0	1	0	1	0	0	0	1	0	1	1	0	1	0	0	1	1	0	0	1	1	0	1	0	0	1	0	0	1	0	0	1
H9	79	2001-07-20	7D9A	0	1	0	1	1	1	1	0	1	1	0	0	1	1	0	1	0	1	0	0	0	1	0	1	1	0	1	0	0	1	1	0	0	1	1	0	1	1	0	1	0	0	1	0	0	1
H9	81	2002-03-22	7D9A	0	1	0	1	1	1	1	0	1	1	0	0	1	1	0	1	0	1	0	0	0	1	0	1	1	0	1	0	0	1	1	0	0	1	1	0	1	1	0	1	0	0	1	0	1	1
H9	87	2003-10-22	7D9A	0	1	0	1	1	1	1	0	1	1	0	0	1	1	0	1	0	1	0	0	0	1	0	1	1	0	1	0	0	1	1	0	0	1	1	0	1	0	0	0	0	0	1	0	0	1
H9	91	2004-09-01	7D9A	0	1	0	1	1	1	1	0	1	1	0	0	1	1	0	1	0	1	0	0	0	1	0	1	1	0	1	0	0	1	1	0	0	0	1	0	1	0	0	0	0	0	1	0	0	1
H9	93	2004-01-28	7D9A	0	1	0	1	1	1	1	0	1	1	0	0	1	1	0	1	0	1	0	0	0	1	0	1	1	0	1	0	0	1	1	0	0	0	1	0	1	0	0	0	0	0	1	0	0	0
H10	1	1985-12-04	059A	0	0	0	0	0	0	1	0	1	1	0	0	1	1	0	1	0	0	1	0	0	1	0	1	0	0	1	0	0	1	1	1	1	0	1	0	0	1	0	0	0	0	0	1	0	0
H10	2	1986-10-01	059A	0	0	0	0	0	0	1	0	1	1	0	0	1	1	0	1	0	0	1	0	0	1	0	1	0	0	1	0	0	1	1	1	1	0	1	0	0	1	0	0	0	0	0	1	0	0
H10	4	1987-04-22	059A	0	0	0	0	0	0	1	0	1	1	0	0	1	1	0	1	0	0	1	0	0	1	0	1	0	0	1	0	0	1	1	1	1	0	1	0	0	1	0	0	0	0	0	1	0	0
H10	6	1988-04-20	0C2E	0	0	1	0	0	1	1	0	0	0	0	1	0	1	0	1	0	1	0	0	0	1	0	0	1	1	0	0	1	1	1	1	1	1	0	0	0	0	0	0	0	0	1	0	0	1
H10	8	1988-09-07	059A	0	0	0	0	0	0	1	0	1	1	0	0	1	1	0	1	0	0	1	0	0	1	0	1	0	0	1	0	0	1	1	1	1	0	1	0	0	1	0	0	0	0	0	1	0	0
H10	12	1989-11-15	059A	0	0	0	0	0	0	1	0	1	1	0	0	1	1	0	1	0	0	1	0	0	1	0	1	0	0	1	0	0	1	1	1	1	1	1	0	1	1	0	1	0	0	0	1	0	0
H10	30	1993-10-06	059A	0	0	0	0	0	0	1	0	1	1	0	0	1	1	0	1	0	0	1	0	0	1	0	1	0	0	1	0	0	1	1	1	1	1	1	0	1	1	0	1	0	0	0	1	0	0
H10	31	1994-05-09	059A	0	0	0	0	0	0	1	0	1	1	0	0	1	1	0	1	0	0	1	0	0	1	0	1	0	0	1	0	0	1	1	1	1	1	1	0	1	1	0	1	0	0	0	1	0	0
H10	40	1996-01-22	059A	0	0	0	0	0	0	1	0	1	1	0	0	1	1	0	1	0	0	1	0	0	1	0	1	0	0	1	0	0	1	1	1	1	1	1	0	1	1	0	1	0	0	0	1	0	0
H10	41	1996-10-22	2C22	0	0	0	1	0	1	1	0	0	0	0	1	0	0	1	1	0	0	0	1	0	1	0	1	1	0	1	0	1	0	0	0	0	0	0	0	0	0	0	1	0	0	0	0	1	0
H10	50	1999-01-13	059A	0	0	0	0	0	0	1	0	1	1	0	0	1	1	0	1	0	0	1	0	0	1	0	1	0	0	1	0	0	1	1	1	1	1	1	0	1	1	0	1	0	0	0	1	0	0
H10	52	1999-01-13	059A	0	0	0	0	0	0	1	0	1	1	0	0	1	1	0	1	0	0	1	0	0	1	0	1	0	0	1	0	0	1	1	1	1	1	1	0	1	1	0	1	0	0	0	1	0	0
H10	62	2001-04-02	2C22	0	0	0	1	0	1	1	0	0	0	0	1	0	0	1	1	0	0	0	1	0	1	0	1	1	0	1	0	1	0	0	0	0	0	0	0	0	0	0	0	0	0	0	0	0	0
H10	63	2001-04-02	2C22	0	0	0	1	0	1	1	0	0	0	0	1	0	0	1	1	0	0	0	1	0	1	0	1	1	0	1	0	1	0	0	0	0	0	0	0	0	0	0	0	0	0	0	0	0	0
H10	64	2001-09-17	2C22	0	0	0	1	0	1	1	0	0	0	0	1	0	0	1	1	0	0	0	1	0	1	0	1	1	0	1	0	1	0	0	0	0	0	0	0	0	0	0	0	0	0	0	0	0	0
H10	64	2001-09-17	2C22	0	0	0	1	0	1	1	0	0	0	0	1	0	0	1	1	0	0	0	1	0	1	0	1	1	0	1	0	1	0	0	0	0	0	0	0	0	0	0	0	0	0	0	0	0	0
H10	66	2001-09-17	2C22	0	0	0	1	0	1	1	0	0	0	0	1	0	0	1	1	0	0	0	0	0	1	0	1	1	0	1	0	1	0	0	0	0	0	0	0	0	0	0	0	0	0	0	0	0	0
H10	73	2004-03-09	2C22	0	0	0	1	0	1	1	0	0	0	0	1	0	0	1	1	0	0	0	1	0	1	0	1	1	0	1	0	1	0	0	0	0	0	0	0	0	0	0	0	0	0	0	0	0	0
H10	74	2004-03-09	2C22	0	0	0	1	0	1	1	0	0	0	0	1	0	0	1	1	0	0	0	1	0	1	0	1	1	0	1	0	1	0	0	0	0	0	0	0	0	0	0	0	0	0	0	0	0	0
H11	1	1985-01-29	1BAE	0	0	1	0	1	1	0	1	1	1	0	1	0	1	0	1	0	0	0	1	0	1	0	0	0	1	0	1	0	1	1	0	0	0	0	0	0	0	0	0	0	0	0	0	0	1
H11	2	1985-01-29	1BAE	0	0	1	0	1	1	0	1	1	1	0	1	0	1	0	1	0	0	0	1	0	1	0	0	0	1	0	1	0	1	1	0	0	0	0	0	0	0	0	0	0	0	0	0	0	1
H11	10	1986-01-07	1BAE	0	0	1	0	1	1	0	1	1	1	0	1	0	1	0	1	0	0	0	1	0	1	0	0	0	1	0	1	0	1	1	0	0	0	0	0	0	0	0	0	0	0	0	0	0	1
H11	11	1986-01-07	1BAE	0	0	1	0	1	1	0	1	1	1	0	1	0	1	0	1	0	0	0	1	0	1	0	0	0	1	0	1	0	1	1	0	0	0	0	0	0	0	0	0	0	0	0	0	0	1
H11	29	1990-08-07	1BAE	0	0	1	0	1	1	0	1	1	1	0	1	0	1	0	1	0	0	0	1	0	1	0	0	0	1	0	0	0	1	1	0	0	0	0	0	0	0	0	0	0	0	0	0	0	0
H11	30	1990-08-07	1BAE	0	0	1	0	1	1	0	1	1	1	0	1	0	1	0	1	0	0	0	1	0	1	0	0	0	1	0	0	0	1	1	0	0	0	0	0	0	0	0	0	0	0	0	0	0	0
H11	40	1998-06-23	1BAE	0	0	1	0	1	1	0	1	1	1	0	1	0	1	0	1	0	0	0	1	0	1	0	0	0	1	0	1	0	1	1	0	0	0	0	0	0	0	0	0	0	0	0	0	0	1
H11	56	1995-09-04	1BAE	0	0	1	0	1	1	0	1	1	1	0	1	0	1	0	1	0	0	0	1	0	1	0	0	0	1	0	0	0	1	1	0	0	0	0	0	0	0	0	0	0	0	0	0	0	0
H11	57	1995-09-04	1BAE	0	0	1	0	1	1	0	1	1	1	0	1	0	1	0	1	0	0	0	1	0	1	0	0	0	1	0	1	0	1	1	0	0	0	0	0	0	0	0	0	0	0	0	0	0	0
H11	71	1998-06-23	1BAE	0	0	1	0	1	1	0	1	1	1	0	1	0	1	0	1	0	0	0	1	0	1	0	0	0	1	0	1	0	1	1	0	0	0	0	0	0	0	0	0	0	0	0	0	0	1
H11	72	1998-06-23	1BAE	0	0	1	0	1	1	0	1	1	1	0	1	0	1	0	1	0	0	0	1	0	1	0	0	0	1	0	1	0	1	1	0	0	0	0	0	0	0	0	0	0	0	0	0	0	1
H13	1	1990-11-10	8C5E	1	0	1	0	0	1	1	0	0	0	1	0	1	1	0	1	0	0	1	0	0	1	0	0	0	0	1	0	1	1	1	1	1	0	0	0	0	0	0	0	0	0	0	0	0	0
H13	2	1990-11-10	8C5E	1	0	1	0	0	1	1	0	0	0	1	0	1	1	0	1	0	0	1	0	0	1	0	0	0	0	1	0	1	1	1	1	1	0	0	0	0	0	0	0	0	0	0	0	0	0
H13	5	1993-02-01	8C5E	1	0	1	0	0	1	1	0	0	0	1	0	1	1	0	1	0	0	1	0	0	1	0	0	0	0	1	0	1	1	1	1	1	0	0	0	0	0	0	0	0	0	0	0	0	0
H13	6	1993-09-06	8C5E	1	0	1	0	0	1	1	0	0	0	1	0	1	1	0	1	0	0	1	0	0	1	0	0	0	0	0	0	1	1	1	1	1	0	0	0	0	0	0	0	0	0	0	0	0	0
H13	7	1994-05-04	8C5E	1	0	1	0	0	1	1	0	0	0	1	0	1	1	0	1	0	0	1	0	0	1	0	0	0	0	0	0	1	1	1	1	1	0	0	0	0	0	0	0	0	0	0	0	0	0
H13	12	1996-07-26	8C5E	1	0	1	0	0	1	1	0	0	0	1	0	1	1	0	1	0	0	1	0	0	1	0	0	0	0	0	0	1	1	1	1	1	0	0	0	0	0	0	0	0	0	0	0	0	0
H13	19	1999-04-22	8C5E	1	0	1	0	0	1	1	0	0	0	1	0	1	1	0	1	0	0	1	0	0	1	0	0	0	0	0	0	1	1	1	1	1	0	0	0	0	0	0	0	0	0	0	0	0	0
H13	21	2000-06-27	8C5E	1	0	1	0	0	1	1	0	0	0	1	0	1	1	0	1	0	0	1	0	0	1	0	0	0	0	0	0	1	1	1	1	1	0	0	0	0	0	0	0	0	0	0	0	0	0
H13	24	2001-08-13	EA0A	1	1	0	1	0	1	0	1	0	0	0	0	0	1	0	1	0	1	0	0	0	1	0	1	0	0	1	0	1	1	1	0	0	0	0	0	1	0	1	1	0	0	0	0	0	1
H35	1	1990-01-17	2F82	0	0	0	1	0	1	1	1	1	1	0	0	0	0	1	1	0	0	0	0	1	1	0	1	1	0	1	1	1	0	0	0	0	1	0	0	0	1	0	1	0	0	0	0	0	1
H35	2	1990-02-01	4C2E	0	1	1	0	0	1	1	0	0	0	0	1	0	1	0	1	0	0	0	0	1	1	0	0	1	0	1	0	1	1	1	1	1	1	0	0	0	1	0	1	0	0	0	0	0	1
H35	4	1991-11-27	D421	1	1	0	0	1	0	1	0	0	0	0	1	0	0	1	0	1	1	0	0	0	1	0	1	0	0	1	0	1	0	0	0	0	1	1	1	0	1	0	1	1	1	0	0	0	0
H35	5	1991-11-27	D421	1	1	0	0	1	0	1	0	0	0	0	1	0	0	1	0	1	1	0	0	0	1	0	1	1	0	1	0	1	0	0	0	0	1	1	1	1	1	0	1	1	1	0	0	0	0
H12	1	1985-03-27	3C2A	0	0	0	1	1	1	1	0	0	0	0	1	0	1	0	1	0	0	0	1	0	1	0	0	0	0	0	1	0	1	1	0	0	0	1	0	1	0	0	0	0	0	1	0	0	1
H12	2	1985-03-27	3C2A	0	0	0	1	1	1	1	0	0	0	0	1	0	1	0	1	0	0	0	1	0	1	0	0	0	0	0	1	0	1	1	0	0	0	1	0	1	0	0	0	0	0	1	0	0	1
H12	6	1986-03-25	3C2A	0	0	0	1	1	1	1	0	0	0	0	1	0	1	0	1	0	0	0	1	0	1	0	0	0	0	0	1	0	1	1	0	0	0	1	0	1	0	0	0	0	0	0	0	0	1
H12	17	1988-06-16	3C2A	0	0	0	1	1	1	1	0	0	0	0	1	0	1	0	1	0	0	0	1	0	1	0	0	0	0	0	1	0	1	1	0	0	0	1	0	1	0	0	0	0	0	0	0	0	0
H12	23	1990-01-24	3C2A	0	0	0	1	1	1	1	0	0	0	0	1	0	1	0	1	0	0	0	1	0	1	0	0	0	0	0	1	0	1	1	0	0	0	1	0	1	0	0	0	0	0	0	0	0	0
H12	31	1991-09-25	3C2A	0	0	0	1	1	1	1	0	0	0	0	1	0	1	0	1	0	0	0	1	0	1	0	0	0	0	0	1	0	1	1	0	0	0	1	0	1	0	0	0	0	0	0	0	0	0
H12	32	1991-09-25	2F82	0	0	0	1	0	1	1	1	1	1	0	0	0	0	1	1	0	0	0	0	1	1	0	1	0	0	0	1	0	0	0	0	0	1	0	0	0	0	0	0	0	0	0	0	0	0
H12	41	1994-09-27	3C2A	0	0	0	1	1	1	1	0	0	0	0	1	0	1	0	1	0	0	0	1	0	1	0	0	0	0	0	1	0	1	1	0	0	0	1	0	1	0	0	0	0	0	0	0	0	0
H12	42	1994-09-27	3C2A	0	0	0	1	1	1	1	0	0	0	0	1	0	1	0	1	0	0	0	1	0	1	0	0	0	0	0	1	0	1	1	0	0	0	1	0	0	0	0	0	0	0	0	0	0	0
H12	49	2002-04-25	3C2A	0	0	0	1	1	1	1	0	0	0	0	1	0	1	0	1	0	0	0	1	0	1	0	0	0	0	0	1	0	1	1	0	0	0	1	0	1	0	0	0	0	0	0	0	0	1
H12	50	2002-04-25	3C2A	0	0	0	1	1	1	1	0	0	0	0	1	0	1	0	1	0	0	0	1	0	1	0	0	0	0	0	1	0	1	1	0	0	0	0	0	0	0	0	0	0	0	0	0	0	1
H12	53	2004-06-09	3C2A	0	0	0	1	1	1	1	0	0	0	0	1	0	1	0	1	0	0	0	1	0	1	0	0	0	0	0	1	0	1	1	0	0	0	0	0	0	0	0	0	0	0	0	0	0	0
H12	56	2004-03-08	3C2A	0	0	0	1	1	1	1	0	0	0	0	1	0	1	0	1	0	0	0	1	0	1	0	0	0	0	0	1	0	1	1	0	0	0	0	0	0	0	0	0	0	0	0	0	0	0
H14	1	1986-04-07	AC9A	1	0	0	1	0	1	1	0	0	1	0	0	1	1	0	1	0	1	0	0	0	1	0	1	1	0	1	0	0	1	1	0	0	0	0	0	0	0	0	0	0	0	1	0	0	1
H14	2	1986-04-07	AC9A	1	0	0	1	0	1	1	0	0	1	0	0	1	1	0	1	0	1	0	0	0	1	0	1	1	0	1	0	0	1	1	0	0	0	0	0	0	0	0	0	0	0	1	0	0	1
H14	7	1987	AC9A	1	0	0	1	0	1	1	0	0	1	0	0	1	1	0	1	0	1	0	0	0	1	0	1	1	0	1	0	0	1	1	0	0	0	0	0	0	0	0	0	0	0	1	0	0	1
H14	24	1989-01-20	AC9A	1	0	0	1	0	1	1	0	0	1	0	0	1	1	0	1	0	1	0	0	0	1	0	1	1	0	1	0	0	1	1	0	0	0	0	0	0	0	0	0	0	0	1	0	0	1
H14	26	1989-09-06	AC9A	1	0	0	1	0	1	1	0	0	1	0	0	1	1	0	1	0	1	0	0	0	1	0	1	1	0	1	0	0	1	1	0	0	0	0	0	0	0	0	0	0	0	1	0	0	1
H14	50	1996-05-17	AC9A	1	0	0	1	0	1	1	0	0	1	0	0	1	1	0	1	0	1	0	0	0	1	0	1	1	0	1	0	0	1	1	0	0	0	0	0	0	0	0	0	0	0	1	0	0	1
H14	51	1996-05-17	AC9A	1	0	0	1	0	1	1	0	0	1	0	0	1	1	0	1	0	1	0	0	0	1	0	1	1	0	1	0	0	1	1	0	0	0	0	0	0	0	0	0	0	0	1	0	0	1
H14	52	1996-05-17	EC12	1	1	0	1	0	1	1	0	0	0	0	0	1	0	1	1	0	0	1	0	0	1	0	1	0	0	1	0	0	0	0	0	0	0	1	0	1	1	1	0	0	0	1	1	1	0
H15	1	1985-08-27	449A	0	1	0	0	0	0	1	0	0	1	0	0	1	1	0	1	0	0	0	1	0	1	0	0	1	0	1	0	0	1	1	0	0	0	1	0	0	0	0	0	0	0	0	0	0	0
H15	2	1985-08-27	449A	0	1	0	0	0	0	1	0	0	1	0	0	1	1	0	1	0	0	0	1	0	1	0	0	1	0	1	0	0	1	1	0	0	0	1	0	0	0	0	0	0	0	0	0	0	0
H15	4	1987-04-09	449A	0	1	0	0	0	0	1	0	0	1	0	0	1	1	0	1	0	0	0	1	0	1	0	0	1	0	1	0	0	1	1	0	0	0	1	0	0	0	0	0	0	0	0	0	0	0
H15	24	1990-02-08	449A	0	1	0	0	0	0	1	0	0	1	0	0	1	1	0	1	0	0	0	1	0	1	0	0	1	0	1	0	0	1	1	0	0	0	1	0	0	0	0	0	0	0	0	0	0	0
H15	25	1990-02-08	449A	0	1	0	0	0	0	1	0	0	1	0	0	1	1	0	1	0	0	0	1	0	1	0	0	1	0	1	0	0	1	1	0	0	0	1	0	0	0	0	0	0	0	0	0	0	0
H15	34	1992-03-03	449A	0	1	0	0	0	0	1	0	0	1	0	0	1	1	0	1	0	0	0	0	0	0	0	0	1	0	1	0	0	1	1	0	0	0	1	0	0	0	0	0	0	0	0	0	0	0
H15	35	1992-03-03	449A	0	1	0	0	0	0	1	0	0	1	0	0	1	1	0	1	0	0	0	1	0	1	0	0	1	0	1	0	0	1	1	0	0	0	1	0	0	0	0	0	0	0	0	0	0	0
H15	51	1995-05-19	449A	0	1	0	0	0	0	1	0	0	1	0	0	1	1	0	1	0	0	0	1	0	1	0	0	1	0	1	0	0	1	1	0	0	0	1	0	0	0	0	0	0	0	0	0	0	0
H15	52	1995-05-19	449A	0	1	0	0	0	0	1	0	0	1	0	0	1	1	0	1	0	0	0	1	0	1	0	0	1	0	1	0	0	1	1	0	0	0	1	0	0	0	0	0	0	0	0	0	0	0
H16	1	1992-12-29	EF8E	1	1	1	1	0	1	1	1	1	1	0	0	0	1	0	1	0	1	0	0	0	1	0	1	0	1	1	0	1	1	1	1	1	1	0	0	0	1	0	1	0	0	0	0	1	1
H16	2	1996-12-18	2C22	0	0	0	1	0	1	1	0	0	0	0	1	0	0	1	1	0	1	0	0	1	1	0	1	0	0	1	1	1	0	0	0	0	1	0	0	1	1	1	1	0	1	1	0	0	1
H16	5	1997-09-16	EF8E	1	1	1	1	0	1	1	1	1	1	0	0	0	1	0	1	0	1	0	0	0	1	0	1	0	1	1	0	1	1	1	1	1	1	0	0	0	0	0	1	0	0	0	0	0	0
H16	19	2001-10-02	EF8E	1	1	1	1	0	1	1	1	1	1	0	0	0	1	0	1	0	1	0	0	0	1	0	1	0	1	1	0	1	1	1	1	1	1	0	0	0	1	0	1	0	0	0	0	0	0
H16	24	2003-01-20	EF8E	1	1	1	1	0	1	1	1	1	1	0	0	0	1	0	1	0	1	0	0	0	1	0	1	0	1	1	0	1	1	1	1	1	1	0	0	0	1	0	1	0	0	0	0	0	0
H16	26	2003-07-19	EF8E	1	1	1	1	0	1	1	1	1	1	0	0	0	1	0	1	0	1	0	1	0	0	0	1	0	1	0	1	1	0	1	1	1	1	1	0	0	0	0	0	0	0	0	0	0	0
H16	27	2004-08-31	EF8E	1	1	1	1	0	1	1	1	1	1	0	0	0	1	0	1	0	1	0	0	0	1	0	1	0	1	1	0	1	1	1	1	1	0	0	0	0	0	0	0	0	0	0	0	0	0
H16	28	2004-05-05	EF8E	1	1	1	1	0	1	1	1	1	1	0	0	0	1	0	1	0	1	0	0	0	1	0	1	0	1	1	0	1	1	1	1	1	1	0	0	1	1	0	1	0	0	0	0	0	1
H16	29	2004-05-05	EF8E	1	1	1	1	0	1	1	1	1	1	0	0	0	1	0	1	0	1	0	0	0	1	0	1	0	1	1	0	1	1	1	1	1	0	0	0	0	0	0	1	0	0	0	0	0	0
H17	1	1985-12-05	C40A	1	1	0	0	0	0	1	0	0	0	0	0	0	1	0	1	0	0	0	1	0	1	0	1	1	0	1	0	0	1	1	1	1	1	1	0	1	1	1	1	0	0	1	1	1	1
H17	2	1985-12-05	C40A	1	1	0	0	0	0	1	0	0	0	0	0	0	1	0	1	0	0	0	1	0	1	0	1	1	0	1	0	0	1	1	1	1	1	1	0	1	1	1	0	0	0	1	1	1	1
H17	4	1986-04-22	C40A	1	1	0	0	0	0	1	0	0	0	0	0	0	1	0	1	0	0	0	1	0	1	0	1	1	0	1	0	0	1	1	1	1	1	1	0	1	1	1	0	0	0	1	1	1	1
H17	5	1986-04-22	0832	0	0	0	0	0	1	0	0	0	0	0	1	1	0	1	1	0	1	0	0	0	1	0	1	0	0	1	1	1	0	0	0	0	1	1	0	1	1	0	0	0	0	0	0	0	0
H17	6	1986-04-22	0832	0	0	0	0	0	1	0	0	0	0	0	1	1	0	1	1	0	1	0	0	0	1	0	1	0	0	1	1	1	0	0	0	0	1	1	0	1	1	0	0	0	0	0	0	0	0
H17	7	1986-04-22	C40A	1	1	0	0	0	0	1	0	0	0	0	0	0	1	0	1	0	0	0	1	0	1	0	1	1	0	1	0	0	1	1	1	1	1	1	0	1	1	1	0	0	0	1	1	1	1
H17	8	1986-04-22	C40A	1	1	0	0	0	0	1	0	0	0	0	0	0	1	0	1	0	0	0	1	0	1	0	1	1	0	1	0	0	1	1	1	1	1	1	0	1	1	1	0	0	0	1	1	1	1
H17	9	1987-04-07	C40A	1	1	0	0	0	0	1	0	0	0	0	0	0	1	0	1	0	0	0	1	0	1	0	1	1	0	1	0	0	1	1	1	1	1	1	0	1	1	1	1	0	0	1	1	1	1
H17	10	1987-04-07	C40A	1	1	0	0	0	0	1	0	0	0	0	0	0	1	0	1	0	0	0	1	0	1	0	1	1	0	1	0	0	1	1	1	1	1	1	0	1	1	1	1	0	0	1	1	1	1
H17	11	1987-04-07	C40A	1	1	0	0	0	0	1	0	0	0	0	0	0	1	0	1	0	0	0	1	0	1	0	1	1	0	1	0	0	1	1	1	1	1	1	0	1	1	1	0	0	0	1	1	1	1
H17	12	1987-04-07	C40A	1	1	0	0	0	0	1	0	0	0	0	0	0	1	0	1	0	0	0	1	0	1	0	1	1	0	1	0	0	1	1	1	1	1	1	0	1	1	1	0	0	0	1	1	1	1
H17	13	1988-01-02	C40A	1	1	0	0	0	0	1	0	0	0	0	0	0	1	0	1	0	0	0	1	0	1	0	1	1	0	1	0	0	1	1	1	1	1	1	0	1	1	1	1	0	0	1	1	1	1
H17	14	1988-01-02	0832	0	0	0	0	0	1	0	0	0	0	0	1	1	0	1	1	0	1	0	0	0	1	0	1	0	0	1	1	1	0	0	0	0	1	1	0	1	1	0	1	0	0	0	0	0	0
H17	15	1988-01-02	C40A	1	1	0	0	0	0	1	0	0	0	0	0	0	1	0	1	0	0	0	1	0	1	0	1	1	0	1	0	0	1	1	1	1	1	1	0	1	1	1	1	0	0	1	1	1	1
H17	16	1988-12-07	C40A	1	1	0	0	0	0	1	0	0	0	0	0	0	1	0	1	0	0	0	1	0	1	0	1	1	0	1	0	0	1	1	1	1	1	1	0	1	1	1	1	0	0	1	1	1	1
H17	17	1988-12-07	C40A	1	1	0	0	0	0	1	0	0	0	0	0	0	1	0	1	0	0	0	1	0	1	0	1	1	0	1	0	0	1	1	1	1	1	1	0	1	1	1	1	0	0	1	1	1	1
H17	18	1989-03-08	C40A	1	1	0	0	0	0	1	0	0	0	0	0	0	1	0	1	0	0	0	1	0	1	0	1	1	0	1	0	0	1	1	1	1	1	1	0	1	1	1	0	0	0	1	1	1	1
H17	19	1989-03-08	C40A	1	1	0	0	0	0	1	0	0	0	0	0	0	1	0	1	0	0	0	1	0	1	0	1	1	0	1	0	0	1	1	1	1	1	1	0	1	1	1	0	0	0	1	1	1	1
H17	20	1989-08-25	C40A	1	1	0	0	0	0	1	0	0	0	0	0	0	1	0	1	0	0	0	1	0	1	0	1	1	0	1	0	0	1	1	1	1	1	1	0	1	1	1	0	0	0	1	1	1	1
H17	21	1989-08-25	C40A	1	1	0	0	0	0	1	0	0	0	0	0	0	1	0	1	0	0	0	1	0	1	0	1	1	0	1	0	0	1	1	1	1	1	1	0	1	1	1	0	0	0	1	1	1	1
H17	22	1990-01-31	C40A	1	1	0	0	0	0	1	0	0	0	0	0	0	1	0	1	0	0	0	1	0	1	0	1	1	0	1	0	0	1	1	1	1	1	1	0	1	1	1	1	0	0	1	1	1	1
H17	23	1990-01-31	0832	0	0	0	0	0	1	0	0	0	0	0	1	1	0	1	1	0	1	0	0	0	1	0	1	0	0	1	1	1	0	0	0	0	1	1	0	1	1	0	1	0	0	0	0	0	0
H17	24	1990-01-31	0832	0	0	0	0	0	1	0	0	0	0	0	1	1	0	1	1	0	1	0	0	0	1	0	1	0	0	1	1	1	0	0	0	0	1	1	0	1	1	0	1	0	0	0	0	0	0
H17	25	1990-10-10	C40A	1	1	0	0	0	0	1	0	0	0	0	0	0	1	0	1	0	0	0	1	0	1	0	1	1	0	1	0	0	1	1	1	1	1	1	0	1	1	1	1	0	0	1	1	1	1
H17	26	1990-10-10	C40A	1	1	0	0	0	0	1	0	0	0	0	0	0	1	0	1	0	0	0	1	0	1	0	1	1	0	1	0	0	1	1	1	1	1	1	0	1	1	1	1	0	0	1	1	1	1
H17	27	1990-10-10	C40A	1	1	0	0	0	0	1	0	0	0	0	0	0	1	0	1	0	0	0	1	0	1	0	1	1	0	1	0	0	1	1	1	1	1	1	0	1	1	1	1	0	0	1	1	1	1
H17	28	1991-03-06	4022	0	1	0	0	0	0	0	0	0	0	0	1	0	0	1	1	0	0	1	0	0	1	0	1	0	0	1	0	1	0	0	0	0	1	1	0	1	0	0	0	0	0	1	0	0	1
H17	29	1991-03-06	C40A	1	1	0	0	0	0	1	0	0	0	0	0	0	1	0	1	0	0	0	1	0	1	0	1	1	0	1	0	0	1	1	1	1	1	1	0	1	1	1	1	0	0	1	1	1	1
H17	30	1991-09-18	C40A	1	1	0	0	0	0	1	0	0	0	0	0	0	1	0	1	0	0	0	1	0	1	0	1	1	0	1	0	0	1	1	1	1	1	1	0	1	1	1	1	0	0	1	1	1	1
H17	31	1991-09-18	C40A	1	1	0	0	0	0	1	0	0	0	0	0	0	1	0	1	0	0	0	1	0	1	0	1	1	0	1	0	0	1	1	1	1	1	1	0	1	1	1	1	0	0	1	1	1	1
H17	32	1991-09-18	C40A	1	1	0	0	0	0	1	0	0	0	0	0	0	1	0	1	0	0	0	1	0	1	0	1	1	0	1	0	0	1	1	1	1	1	1	0	1	1	1	1	0	0	1	1	1	1
H17	33	1992-05-27	C40A	1	1	0	0	0	0	1	0	0	0	0	0	0	1	0	1	0	0	0	1	0	1	0	1	1	0	1	0	0	1	1	1	1	1	1	0	1	1	1	1	0	0	1	1	1	1
H17	34	1992-05-27	C40A	1	1	0	0	0	0	1	0	0	0	0	0	0	1	0	1	0	0	0	1	0	1	0	1	1	0	1	0	0	1	1	1	1	1	1	0	1	1	1	1	0	0	1	1	1	1
H17	35	1992-05-27	C40A	1	1	0	0	0	0	1	0	0	0	0	0	0	1	0	1	0	0	0	1	0	1	0	1	1	0	1	0	0	1	1	1	1	1	1	0	1	1	1	1	0	0	1	1	1	1
H17	36	1992-12-09	C40A	1	1	0	0	0	0	1	0	0	0	0	0	0	1	0	1	0	0	0	1	0	1	0	1	1	0	1	0	0	1	1	1	1	1	1	0	1	1	1	1	0	0	1	1	1	1
H17	37	1993-05-05	C40A	1	1	0	0	0	0	1	0	0	0	0	0	0	1	0	1	0	0	0	1	0	1	0	1	1	0	1	0	0	1	1	1	1	1	1	0	1	1	1	1	0	0	1	1	1	1
H17	38	1993-05-05	C40A	1	1	0	0	0	0	1	0	0	0	0	0	0	1	0	1	0	0	0	1	0	1	0	1	1	0	1	0	0	1	1	1	1	1	1	0	1	1	1	1	0	0	1	1	1	1
H17	39	1993-11-09	C40A	1	1	0	0	0	0	1	0	0	0	0	0	0	1	0	1	0	0	0	0	0	0	0	1	1	0	1	0	0	1	1	1	1	1	1	0	1	1	1	1	0	0	1	1	1	1
H17	40	1994-04-29	C40A	1	1	0	0	0	0	1	0	0	0	0	0	0	1	0	1	0	0	0	1	0	1	0	1	1	0	1	0	0	1	1	1	1	1	1	0	1	1	1	1	0	0	1	1	1	1
H17	41	1994-04-29	C40A	1	1	0	0	0	0	1	0	0	0	0	0	0	1	0	1	0	0	0	1	0	1	0	1	1	0	1	0	0	1	1	1	1	1	1	0	1	1	1	1	0	0	1	1	1	1
H17	42	1994-04-29	C40A	1	1	0	0	0	0	1	0	0	0	0	0	0	1	0	1	0	0	0	1	0	1	0	1	1	0	1	0	0	1	1	1	1	1	1	0	1	1	1	1	0	0	1	1	1	1
H17	44	1994-11-08	C40A	1	1	0	0	0	0	1	0	0	0	0	0	0	1	0	1	0	0	0	1	0	1	0	1	1	0	1	0	0	1	1	1	1	1	1	0	1	1	1	1	0	0	1	1	1	1
H17	45	1995-02-16	C40A	1	1	0	0	0	0	1	0	0	0	0	0	0	1	0	1	0	0	0	1	0	1	0	1	1	0	1	0	0	1	1	1	1	1	1	0	1	1	1	1	0	0	1	1	1	1
H17	46	1995-02-16	C40A	1	1	0	0	0	0	1	0	0	0	0	0	0	1	0	1	0	0	0	1	0	1	0	1	1	0	1	0	0	1	1	1	1	1	1	0	1	1	1	1	0	0	1	1	1	1
H17	47	1995-11-03	C40A	1	1	0	0	0	0	1	0	0	0	0	0	0	1	0	1	0	0	0	1	0	1	0	1	1	0	1	0	0	1	1	1	1	1	1	0	1	1	1	1	0	0	1	1	1	1
H17	48	1995-11-03	C40A	1	1	0	0	0	0	1	0	0	0	0	0	0	1	0	1	0	0	0	1	0	1	0	1	1	0	1	0	0	1	1	1	1	1	1	0	1	1	1	1	0	0	1	1	1	1
H17	49	1996-01-11	C40A	1	1	0	0	0	0	1	0	0	0	0	0	0	1	0	1	0	0	0	1	0	1	0	1	1	0	1	0	0	1	1	1	1	1	1	0	1	1	1	1	0	0	1	1	1	1
H17	50	1996-01-11	C40A	1	1	0	0	0	0	1	0	0	0	0	0	0	1	0	1	0	0	0	1	0	1	0	1	1	0	1	0	0	1	1	1	1	1	1	0	1	1	1	1	0	0	1	1	1	1
H17	51	1996-01-11	C40A	1	1	0	0	0	0	1	0	0	0	0	0	0	1	0	1	0	0	0	1	0	1	0	1	1	0	1	0	0	1	1	1	1	1	1	0	1	1	1	1	0	0	1	1	1	1
H17	52	1996-09-16	C40A	1	1	0	0	0	0	1	0	0	0	0	0	0	1	0	1	0	0	0	1	0	1	0	1	1	0	1	0	0	1	1	1	1	1	1	0	1	1	1	1	0	0	1	1	1	1
H17	53	1996-09-16	4022	0	1	0	0	0	0	0	0	0	0	0	1	0	0	1	1	0	0	1	0	0	1	0	1	0	0	1	0	1	0	0	0	0	1	1	0	1	0	0	0	0	0	1	0	0	1
H17	54		C40A	1	1	0	0	0	0	1	0	0	0	0	0	0	1	0	1	0	0	0	0	0	1	0	1	1	0	1	0	0	1	1	1	1	1	1	0	1	1	1	1	0	0	1	1	1	1
H17	55		C40A	1	1	0	0	0	0	1	0	0	0	0	0	0	1	0	1	0	0	0	1	0	1	0	1	1	0	1	0	0	1	1	1	1	1	1	0	1	1	1	1	0	0	1	1	1	1
H17	56		C40A	1	1	0	0	0	0	1	0	0	0	0	0	0	1	0	1	0	0	0	1	0	1	0	1	1	0	1	0	0	1	1	1	1	1	1	0	1	1	1	0	0	0	1	1	1	1
H17	57		C40A	1	1	0	0	0	0	1	0	0	0	0	0	0	1	0	1	0	0	0	1	0	1	0	1	1	0	1	0	0	1	1	1	1	1	1	0	1	1	1	1	0	0	1	1	1	1
H17	58	1997-10-01	C40A	1	1	0	0	0	0	1	0	0	0	0	0	0	1	0	1	0	0	0	0	0	1	0	1	1	0	1	0	0	1	1	1	1	1	1	0	1	1	1	1	0	0	1	1	1	1
H17	64	1998-11-09	C40A	1	1	0	0	0	0	1	0	0	0	0	0	0	1	0	1	0	0	0	1	0	1	0	1	1	0	1	0	0	1	1	1	1	1	1	0	1	1	1	1	0	0	1	1	1	1
H17	75	2000-12-18	C40A	1	1	0	0	0	0	1	0	0	0	0	0	0	1	0	1	0	0	0	1	0	1	0	1	1	0	1	0	0	1	1	1	1	1	1	0	1	1	1	1	0	0	1	1	1	1
H17	76	2000-12-18	C40A	1	1	0	0	0	0	1	0	0	0	0	0	0	1	0	1	0	0	0	1	0	1	0	1	1	0	1	0	0	1	1	1	1	1	1	0	1	1	1	1	0	0	1	1	1	1
H17	78	2001-02-13	C40A	1	1	0	0	0	0	1	0	0	0	0	0	0	1	0	1	0	0	0	0	0	0	0	1	1	0	1	0	0	1	1	1	1	1	1	0	1	1	0	0	0	0	1	1	1	1
H17	79	2001-02-13	C40A	1	1	0	0	0	0	1	0	0	0	0	0	0	1	0	1	0	0	0	1	0	1	0	1	1	0	1	0	0	1	1	1	1	1	1	0	1	1	1	1	0	0	1	1	1	1
H17	80	2001-02-13	C40A	1	1	0	0	0	0	1	0	0	0	0	0	0	1	0	1	0	0	0	1	0	0	0	1	1	0	1	0	0	1	1	1	1	1	1	0	1	1	1	0	0	0	1	1	1	1
H17	81	2001-08-29	C40A	1	1	0	0	0	0	1	0	0	0	0	0	0	1	0	1	0	0	0	1	0	1	0	1	1	0	1	0	0	1	1	1	1	1	1	0	1	1	1	1	0	0	1	1	1	1
H17	82	2001-08-29	C40A	1	1	0	0	0	0	1	0	0	0	0	0	0	1	0	1	0	0	0	1	0	1	0	1	1	0	1	0	0	1	1	1	1	1	1	0	1	1	1	1	0	0	1	1	1	1
H17	83	2002-02-12	C40A	1	1	0	0	0	0	1	0	0	0	0	0	0	1	0	1	0	0	0	0	0	1	0	1	1	0	1	0	0	1	1	1	1	1	1	0	1	1	0	0	0	0	1	1	1	1
H17	84	2002-02-12	D421	1	1	0	0	1	0	1	0	0	0	0	1	0	0	1	0	1	1	0	0	0	1	0	1	1	0	0	0	1	0	0	0	0	1	1	1	0	1	0	0	1	1	0	0	0	0
H17	85	2002-07-25	C40A	1	1	0	0	0	0	1	0	0	0	0	0	0	1	0	1	0	0	0	1	0	1	0	1	1	0	1	0	0	1	1	1	1	1	1	0	1	1	1	0	0	0	1	1	1	1
H17	86	2002-07-25	C40A	1	1	0	0	0	0	1	0	0	0	0	0	0	1	0	1	0	0	0	1	0	1	0	1	1	0	1	0	0	1	1	1	1	0	1	0	0	0	0	0	0	0	0	0	0	1
H17	88	2003-04-05	741A	0	1	0	1	1	0	1	0	0	0	0	0	1	1	0	1	0	0	0	0	1	0	0	1	1	1	0	0	1	1	1	1	1	1	0	0	1	1	0	0	0	0	0	0	0	0
H17	89	2003-04-09	D421	1	1	0	0	1	0	1	0	0	0	0	1	0	0	1	0	1	1	0	0	0	1	0	1	1	0	0	0	0	0	0	0	0	1	1	1	0	1	0	0	1	1	0	0	0	0
H17	90	2003-11-04	0C2A	0	0	0	0	0	1	1	0	0	0	0	1	0	1	0	1	0	1	0	0	0	0	0	0	1	0	1	0	1	1	1	1	1	1	0	0	1	0	0	0	0	0	0	0	0	1
H17	91	2003-11-04	0C2A	0	0	0	0	0	1	1	0	0	0	0	1	0	1	0	1	0	1	0	0	0	1	0	0	1	1	1	0	1	1	1	1	1	0	0	0	1	0	0	0	0	0	1	0	0	1
H17	92	2004-08-24	D421	1	1	0	0	1	0	1	0	0	0	0	1	0	0	1	0	1	1	0	0	0	1	0	1	1	0	0	0	0	0	0	0	0	1	1	1	0	1	0	0	1	1	0	0	0	0
H17	93	2004-08-24	741A	0	1	0	1	1	0	1	0	0	0	0	0	1	1	0	1	0	0	0	0	1	1	0	1	1	1	1	0	1	1	1	1	1	1	1	0	1	1	0	1	0	0	0	0	0	0
H17	94	2004-03-16	741A	0	1	0	1	1	0	1	0	0	0	0	0	1	1	0	1	0	0	0	0	1	1	0	1	1	1	1	0	1	1	1	1	1	1	1	0	1	1	0	1	0	0	0	0	0	0
H17	99	2006-01-25	741A	0	1	0	1	1	0	1	0	0	0	0	0	1	1	0	1	0	0	0	0	1	1	0	1	1	1	0	0	1	1	1	1	1	1	1	0	1	1	0	1	0	0	0	0	0	0
H17	101	2007-07-10	D421	1	1	0	0	1	0	1	0	0	0	0	1	0	0	1	0	1	1	0	0	0	1	0	1	1	0	0	0	1	0	0	0	0	1	1	1	0	0	0	1	0	0	0	0	0	0
H17	102	2007-07-10	C40A	1	1	0	0	0	0	1	0	0	0	0	0	0	1	0	1	0	0	0	1	0	1	0	1	1	0	1	0	0	1	1	1	1	1	1	0	1	1	1	1	0	0	1	1	1	1
H17	104	2007-02-20	D421	1	1	0	0	1	0	1	0	0	0	0	1	0	0	1	0	1	1	0	0	0	1	0	1	1	0	0	0	1	0	0	0	0	1	1	1	0	1	0	1	1	1	0	0	0	0
H17	106	2008-07-01	A418	1	0	0	1	0	0	1	0	0	0	0	0	1	1	0	0	0	0	0	0	0	1	0	1	0	0	1	0	0	1	1	1	1	1	1	0	0	0	0	1	0	0	0	0	1	0
H17	107A	2008-07-01	D421	1	1	0	0	1	0	1	0	0	0	0	1	0	0	1	0	1	1	0	0	0	1	0	1	1	0	0	0	1	0	0	0	0	1	1	1	0	1	0	1	1	1	0	0	0	0
H17	107B	2008-07-01	D421	1	1	0	0	1	0	1	0	0	0	0	1	0	0	1	0	1	1	0	0	0	0	0	0	0	0	0	0	0	0	0	0	0	1	1	0	0	0	0	1	0	0	0	0	0	0
H17	108	2008-10-22	C40A	1	1	0	0	0	0	1	0	0	0	0	0	0	1	0	1	0	0	0	1	0	1	0	1	1	0	1	0	0	1	1	1	1	1	1	0	1	1	1	1	0	0	1	1	1	1
H17	109	2008-10-22	C40A	1	1	0	0	0	0	1	0	0	0	0	0	0	1	0	1	0	0	0	1	0	1	0	1	1	0	1	0	0	1	1	1	1	1	1	0	1	1	1	1	0	0	1	1	1	1
H17	117	2010-01-22	C40A	1	1	0	0	0	0	1	0	0	0	0	0	0	1	0	1	0	0	0	0	0	1	0	1	1	0	1	0	0	1	1	1	1	1	1	0	1	1	0	0	0	0	1	1	1	0
H17	118	2010-01-22	C40A	1	1	0	0	0	0	1	0	0	0	0	0	0	1	0	1	0	0	0	0	0	1	0	1	1	0	1	0	0	1	1	1	1	1	1	0	1	1	0	0	0	0	1	1	1	1
H17	119	2010-08-27	D421	1	1	0	0	1	0	1	0	0	0	0	1	0	0	1	0	1	1	0	0	0	0	0	1	1	0	0	0	0	0	0	0	0	0	1	1	0	1	0	0	1	1	0	0	0	0
H17	120	2010-08-27	741A	0	1	0	1	1	0	1	0	0	0	0	0	1	1	0	1	0	0	0	0	1	1	0	1	1	1	0	0	1	1	1	1	1	1	1	0	1	1	0	0	0	0	0	0	0	0
H18	2	1985-11-19	6F8A	0	1	0	1	0	1	1	1	1	1	0	0	0	1	0	1	0	0	0	0	1	1	0	1	0	1	1	0	0	1	1	1	1	1	1	0	1	1	0	1	0	0	0	0	1	1
H18	3	1985-11-19	4C2A	0	1	0	0	0	1	1	0	0	0	0	1	0	1	0	1	0	0	0	0	1	1	0	0	0	1	1	0	1	1	1	1	1	1	0	0	0	1	0	1	0	0	0	0	1	1
H18	15	1988-06-01	6F8A	0	1	0	1	0	1	1	1	1	1	0	0	0	1	0	1	0	0	0	0	1	1	0	1	0	1	1	0	0	1	1	1	1	1	1	0	1	1	0	1	0	0	0	0	0	0
H18	24	1990-07-10	2F8A	0	0	0	1	0	1	1	1	1	1	0	0	0	1	0	1	0	1	0	0	0	1	0	1	1	1	1	0	1	1	1	0	0	0	0	0	0	0	0	0	0	0	0	0	0	0
H18	45	1995-03-09	2F8A	0	0	0	1	0	1	1	1	1	1	0	0	0	1	0	1	0	1	0	0	0	1	0	1	1	0	0	0	1	1	1	0	0	0	0	0	0	0	0	0	0	0	0	0	0	0
H18	46	1995-03-09	2F8A	0	0	0	1	0	1	1	1	1	1	0	0	0	1	0	1	0	1	0	0	0	1	0	1	1	1	1	0	1	1	1	0	0	0	0	0	0	0	0	0	0	0	0	0	0	0
H18	60	1997-04-27	2F8A	0	0	0	1	0	1	1	1	1	1	0	0	0	1	0	1	0	1	0	0	0	1	0	1	1	1	1	0	1	1	1	0	0	0	0	0	0	0	0	1	0	0	0	0	0	1
H18	70	1998-09-02	2F8A	0	0	0	1	0	1	1	1	1	1	0	0	0	1	0	1	0	1	0	0	0	1	0	1	1	1	1	0	1	1	1	0	0	0	0	0	0	0	0	1	0	0	0	0	0	1
H18	71	1999-03-24	2F8A	0	0	0	1	0	1	1	1	1	1	0	0	0	1	0	1	0	1	0	0	0	1	0	1	1	1	1	0	1	1	1	0	0	0	0	0	0	0	0	1	0	0	0	0	0	1
H18	80	2001-02-13	2F8A	0	0	0	1	0	1	1	1	1	1	0	0	0	1	0	1	0	1	0	0	0	1	0	1	1	1	1	0	1	1	1	0	0	0	0	0	0	0	0	1	0	0	0	0	0	1
H18	81	2001-02-13	2F8A	0	0	0	1	0	1	1	1	1	1	0	0	0	1	0	1	0	1	0	0	0	1	0	1	1	1	1	0	1	1	1	0	0	0	0	0	0	0	0	1	0	0	0	0	0	1
H18	94	2004-02-26	2F8A	0	0	0	1	0	1	1	1	1	1	0	0	0	1	0	1	0	1	0	0	0	1	0	1	1	1	1	0	1	1	1	0	0	0	0	0	0	1	0	1	0	0	0	0	1	1
H18	95	2004-02-26	2F8A	0	0	0	1	0	1	1	1	1	1	0	0	0	1	0	1	0	1	0	0	0	1	0	1	1	1	1	0	1	1	1	0	0	0	0	0	0	1	0	1	0	0	0	0	1	1
H19	2	1985-10-15	E59A	1	1	0	1	0	0	1	0	1	1	0	0	1	1	0	1	0	1	0	0	0	1	0	1	0	1	1	0	0	1	1	0	0	1	1	0	1	1	0	1	0	0	1	0	1	1
H19	3	1985-10-15	E59A	1	1	0	1	0	0	1	0	1	1	0	0	1	1	0	1	0	1	0	0	0	1	0	1	0	1	1	0	0	1	1	0	0	1	1	0	1	1	0	1	0	0	1	0	1	1
H19	14	1990-05-23	E59A	1	1	0	1	0	0	1	0	1	1	0	0	1	1	0	1	0	1	0	0	0	1	0	1	0	1	1	0	0	1	1	0	0	0	0	0	1	0	0	0	0	0	1	0	0	0
H19	15	1990-05-23	E59A	1	1	0	1	0	0	1	0	1	1	0	0	1	1	0	1	0	1	0	0	0	1	0	1	0	1	1	0	0	1	1	0	0	0	0	0	1	0	0	0	0	0	1	0	0	0
H19	26	1995-03-02	E59A	1	1	0	1	0	0	1	0	1	1	0	0	1	1	0	1	0	1	0	0	0	1	0	1	0	1	1	0	0	1	1	0	0	0	0	0	0	0	0	0	0	0	0	0	0	0
H19	27	1995-03-02	E59A	1	1	0	1	0	0	1	0	1	1	0	0	1	1	0	1	0	1	0	0	0	1	0	1	0	1	1	0	0	1	1	0	0	0	0	0	1	0	0	0	0	0	0	0	0	0
H19	35	1997-04-29	E59A	1	1	0	1	0	0	1	0	1	1	0	0	1	1	0	1	0	1	0	0	0	1	0	1	0	1	1	0	0	1	1	0	0	1	1	0	1	1	0	1	0	0	1	0	1	1
H19	37	1998-06-30	E59A	1	1	0	1	0	0	1	0	1	1	0	0	1	1	0	1	0	1	0	0	0	1	0	1	0	1	1	0	0	1	1	0	0	1	1	0	1	1	0	1	0	0	1	0	1	1
H20	1	1985-07-16	C40A	1	1	0	0	0	0	1	0	0	0	0	0	0	1	0	1	0	0	0	0	0	1	0	1	1	0	1	0	0	1	1	1	1	1	1	0	1	1	0	0	0	0	1	1	1	1
H20	2	1985-07-16	C40A	1	1	0	0	0	0	1	0	0	0	0	0	0	1	0	1	0	0	0	1	0	1	0	1	1	0	1	0	0	1	1	1	1	1	1	0	1	1	1	1	0	0	1	1	1	1
H20	23	1990-08-01	C40A	1	1	0	0	0	0	1	0	0	0	0	0	0	1	0	1	0	0	0	0	0	1	0	1	1	0	1	0	0	1	1	1	1	1	1	0	1	1	1	1	0	0	1	1	1	1
H20	24	1990-08-01	C40A	1	1	0	0	0	0	1	0	0	0	0	0	0	1	0	1	0	0	0	0	0	1	0	1	1	0	1	0	0	1	1	1	1	1	1	0	1	1	1	1	0	0	1	1	1	1
H20	25	1990-08-01	C40A	1	1	0	0	0	0	1	0	0	0	0	0	0	1	0	1	0	0	0	0	0	1	0	1	1	0	1	0	0	1	1	1	1	1	1	0	1	1	1	1	0	0	1	1	1	1
H20	42	1995-01-02	C40A	1	1	0	0	0	0	1	0	0	0	0	0	0	1	0	1	0	0	0	0	0	1	0	1	1	0	1	0	0	1	1	1	1	1	1	0	1	1	1	1	0	0	1	0	1	1
H20	72	2004-02-23	C40A	1	1	0	0	0	0	1	0	0	0	0	0	0	1	0	1	0	0	0	1	0	1	0	1	1	0	1	0	0	1	1	1	1	1	1	0	1	1	0	0	0	0	1	1	1	1
H20	73	2004-02-23	C40A	1	1	0	0	0	0	1	0	0	0	0	0	0	1	0	1	0	0	0	1	0	1	0	1	1	0	1	0	0	1	1	1	1	1	1	0	1	1	1	1	0	0	1	1	1	1
H21	2	1986-06-04	2F82	0	0	0	1	0	1	1	1	1	1	0	0	0	0	1	1	0	0	0	0	1	1	0	1	1	0	1	1	1	0	0	0	0	1	0	0	0	0	0	1	0	0	0	0	0	0
H21	3	1986-06-04	2F82	0	0	0	1	0	1	1	1	1	1	0	0	0	0	1	1	0	0	0	0	1	1	0	1	1	0	1	1	1	0	0	0	0	1	0	0	0	0	0	1	0	0	0	0	0	0
H21	18	1990-12-06	2F82	0	0	0	1	0	1	1	1	1	1	0	0	0	0	1	1	0	0	0	0	1	1	0	1	1	0	1	1	1	0	0	0	0	1	0	0	0	0	0	0	0	0	0	0	0	0
H21	19	1990-12-06	2F82	0	0	0	1	0	1	1	1	1	1	0	0	0	0	1	1	0	0	0	0	1	1	0	1	1	0	1	1	1	0	0	0	0	1	0	0	0	0	0	0	0	0	0	0	0	0
H21	40	1995-08-31	2F82	0	0	0	1	0	1	1	1	1	1	0	0	0	0	1	1	0	0	0	0	1	1	0	1	1	0	1	1	1	0	0	0	0	1	0	0	0	0	0	0	0	0	0	0	0	0
H21	41	1995-08-31	2F82	0	0	0	1	0	1	1	1	1	1	0	0	0	0	1	1	0	0	0	0	1	1	0	1	1	0	1	1	1	0	0	0	0	1	0	0	0	0	0	0	0	0	0	0	0	0
H21	64	2000-05-30	2F82	0	0	0	1	0	1	1	1	1	1	0	0	0	0	1	1	0	0	0	0	0	1	0	1	1	0	1	1	1	0	0	0	0	1	0	0	0	0	0	0	0	0	0	0	0	0
H21	65	2000-05-30	2F82	0	0	0	1	0	1	1	1	1	1	0	0	0	0	1	1	0	0	0	0	0	1	0	1	1	0	1	1	1	0	0	0	0	1	0	0	0	0	0	0	0	0	0	0	0	0
H21	84	2004-07-31	2F82	0	0	0	1	0	1	1	1	1	1	0	0	0	0	1	1	0	0	0	0	1	1	0	1	1	0	1	1	1	0	0	0	0	1	0	0	0	0	0	0	0	0	0	0	0	0
H21	85	2004-07-31	2F82	0	0	0	1	0	1	1	1	1	1	0	0	0	0	1	1	0	0	0	0	1	1	0	1	1	0	1	1	1	0	0	0	0	1	0	0	0	0	0	0	0	0	0	0	0	0
H22	2	1986-02-15	449A	0	1	0	0	0	0	1	0	0	1	0	0	1	1	0	1	0	0	0	1	0	1	0	0	1	0	1	0	0	1	1	0	0	0	1	0	0	0	0	1	0	0	0	0	0	0
H22	3	1987-02-25	D421	1	1	0	0	1	0	1	0	0	0	0	1	0	0	1	0	1	1	0	0	0	1	0	1	1	0	0	0	1	0	0	0	0	1	1	1	1	1	0	0	1	1	0	0	0	0
H22	5	1988-03-02	D421	1	1	0	0	1	0	1	0	0	0	0	1	0	0	1	0	1	1	0	0	0	1	0	1	1	0	0	0	1	0	0	0	0	1	1	1	1	1	0	1	1	1	0	0	0	0
H22	6	1988-12-07	D421	1	1	0	0	1	0	1	0	0	0	0	1	0	0	1	0	1	1	0	0	0	1	0	1	1	0	0	0	1	0	0	0	0	1	1	1	1	1	0	1	1	1	0	0	0	0
H22	7	1986-11-11	D421	1	1	0	0	1	0	1	0	0	0	0	1	0	0	1	0	1	1	0	0	0	1	0	1	1	0	0	0	1	0	0	0	0	1	1	1	1	1	0	1	1	1	0	0	0	0
H22	8	1986-11-11	D421	1	1	0	0	1	0	1	0	0	0	0	1	0	0	1	0	1	1	0	0	0	1	0	1	1	0	0	0	1	0	0	0	0	1	1	1	1	1	0	1	1	1	0	0	0	0
H22	9	1989-06-28	D421	1	1	0	0	1	0	1	0	0	0	0	1	0	0	1	0	1	1	0	0	0	1	0	1	1	0	0	0	1	0	0	0	0	1	1	1	0	1	0	0	1	1	0	0	0	0
H22	10	1989-06-28	D421	1	1	0	0	1	0	1	0	0	0	0	1	0	0	1	0	1	1	0	0	0	1	0	1	1	0	0	0	1	0	0	0	0	1	1	1	1	1	0	1	1	1	0	0	0	0
H22	11	1989-09-26	D421	1	1	0	0	1	0	1	0	0	0	0	1	0	0	1	0	1	1	0	0	0	1	0	1	1	0	0	0	1	0	0	0	0	1	1	1	1	1	0	1	1	1	0	0	0	0
H22	12	1989-09-26	D421	1	1	0	0	1	0	1	0	0	0	0	1	0	0	1	0	1	1	0	0	0	1	0	1	1	0	0	0	1	0	0	0	0	1	1	1	1	1	0	1	1	1	0	0	0	0
H22	13	1990-01-10	D421	1	1	0	0	1	0	1	0	0	0	0	1	0	0	1	0	1	1	0	0	0	1	0	1	1	0	0	0	1	0	0	0	0	1	1	1	1	1	0	1	1	1	0	0	0	0
H22	14	1990-01-10	D421	1	1	0	0	1	0	1	0	0	0	0	1	0	0	1	0	1	1	0	0	0	1	0	1	1	0	0	0	1	0	0	0	0	1	1	1	1	1	0	1	1	1	0	0	0	0
H22	15	1990-11-27	D421	1	1	0	0	1	0	1	0	0	0	0	1	0	0	1	0	1	1	0	0	0	1	0	1	1	0	0	0	1	0	0	0	0	1	1	1	1	1	0	1	1	1	0	0	0	0
H22	16	1990-11-27	D421	1	1	0	0	1	0	1	0	0	0	0	1	0	0	1	0	1	1	0	0	0	1	0	1	1	0	0	0	1	0	0	0	0	1	1	1	1	1	0	1	1	1	0	0	0	0
H22	17	1990-11-27	D421	1	1	0	0	1	0	1	0	0	0	0	1	0	0	1	0	1	1	0	0	0	1	0	1	1	0	0	0	1	0	0	0	0	1	1	1	1	1	0	1	1	1	0	0	0	0
H22	18	1991-03-14	D421	1	1	0	0	1	0	1	0	0	0	0	1	0	0	1	0	1	1	0	0	0	1	0	1	1	0	0	0	1	0	0	0	0	1	1	1	1	1	0	1	1	1	0	0	0	0
H22	19	1991-03-14	D421	1	1	0	0	1	0	1	0	0	0	0	1	0	0	1	0	1	1	0	0	0	1	0	1	1	0	0	0	1	0	0	0	0	1	1	1	1	1	0	1	1	1	0	0	0	0
H22	20	1991-09-17	D421	1	1	0	0	1	0	1	0	0	0	0	1	0	0	1	0	1	1	0	0	0	1	0	1	1	0	0	0	1	0	0	0	0	1	1	1	1	1	0	1	1	1	0	0	0	0
H22	21	1991-09-17	D421	1	1	0	0	1	0	1	0	0	0	0	1	0	0	1	0	1	1	0	0	0	1	0	1	1	0	0	0	1	0	0	0	0	1	1	1	0	1	0	0	1	1	0	0	0	0
H22	22	1992-05-27	D421	1	1	0	0	1	0	1	0	0	0	0	1	0	0	1	0	1	1	0	0	0	1	0	1	1	0	0	0	1	0	0	0	0	1	1	1	1	1	0	1	1	1	0	0	0	0
H22	23	1992-05-27	D421	1	1	0	0	1	0	1	0	0	0	0	1	0	0	1	0	1	1	0	0	0	1	0	1	1	0	0	0	1	0	0	0	0	1	1	1	1	1	0	1	1	1	0	0	0	0
H22	24	1992-05-27	D421	1	1	0	0	1	0	1	0	0	0	0	1	0	0	1	0	1	1	0	0	0	1	0	1	1	0	0	0	1	0	0	0	0	1	1	1	1	1	0	1	1	1	0	0	0	0
H22	25	1992-11-25	D421	1	1	0	0	1	0	1	0	0	0	0	1	0	0	1	0	1	1	0	0	0	1	0	1	0	0	0	0	1	0	0	0	0	1	1	1	0	1	0	0	1	1	0	0	0	0
H22	26	1992-11-25	D421	1	1	0	0	1	0	1	0	0	0	0	1	0	0	1	0	1	1	0	0	0	1	0	1	1	0	0	0	1	0	0	0	0	1	1	1	1	1	0	1	1	1	0	0	0	0
H22	27	1992-11-25	D421	1	1	0	0	1	0	1	0	0	0	0	1	0	0	1	0	1	1	0	0	0	1	0	1	1	0	0	0	1	0	0	0	0	1	1	1	1	1	0	1	1	1	0	0	0	0
H22	28	1993-03-24	D421	1	1	0	0	1	0	1	0	0	0	0	1	0	0	1	0	1	1	0	0	0	1	0	1	1	0	0	0	1	0	0	0	0	1	1	1	1	1	0	1	1	1	0	0	0	0
H22	29	1993-03-24	D421	1	1	0	0	1	0	1	0	0	0	0	1	0	0	1	0	1	1	0	0	0	1	0	1	1	0	0	0	1	0	0	0	0	1	1	1	1	1	0	1	1	1	0	0	0	0
H22	30	1993-10-27	D421	1	1	0	0	1	0	1	0	0	0	0	1	0	0	1	0	1	1	0	0	0	1	0	1	1	0	0	0	1	0	0	0	0	1	1	1	1	1	0	1	1	1	0	0	0	0
H22	31	1993-10-27	D421	1	1	0	0	1	0	1	0	0	0	0	1	0	0	1	0	1	1	0	0	0	1	0	1	1	0	0	0	1	0	0	0	0	1	1	1	1	1	0	1	1	1	0	0	0	0
H22	32	1994-03-11	D421	1	1	0	0	1	0	1	0	0	0	0	1	0	0	1	0	1	1	0	0	0	1	0	1	1	0	0	0	1	0	0	0	0	1	1	1	1	1	0	1	1	1	0	0	0	0
H22	33	1994-03-11	D421	1	1	0	0	1	0	1	0	0	0	0	1	0	0	1	0	1	1	0	0	0	1	0	1	1	0	0	0	1	0	0	0	0	1	1	1	1	1	0	1	1	1	0	0	0	0
H22	34	1994-03-11	D421	1	1	0	0	1	0	1	0	0	0	0	1	0	0	1	0	1	1	0	0	0	1	0	1	1	0	0	0	1	0	0	0	0	1	1	1	0	1	0	0	1	1	0	0	0	0
H22	35	1994-09-07	D421	1	1	0	0	1	0	1	0	0	0	0	1	0	0	1	0	1	1	0	0	0	1	0	1	1	0	0	0	1	0	0	0	0	1	1	1	1	1	0	1	1	1	0	0	0	0
H22	36	1994-09-07	D421	1	1	0	0	1	0	1	0	0	0	0	1	0	0	1	0	1	1	0	0	0	1	0	1	1	0	0	0	1	0	0	0	0	1	1	1	0	1	0	0	1	1	0	0	0	0
H22	37	1998-09-03	D421	1	1	0	0	1	0	1	0	0	0	0	1	0	0	1	0	1	1	0	0	0	1	0	1	1	0	0	0	1	0	0	0	0	1	1	1	1	1	0	1	1	1	0	0	0	0
H22	38	2000-10-31	D421	1	1	0	0	1	0	1	0	0	0	0	1	0	0	1	0	1	1	0	0	0	1	0	1	1	0	0	0	1	0	0	0	0	1	1	1	1	1	0	1	1	1	0	0	0	0
H22	39	2000-10-31	D421	1	1	0	0	1	0	1	0	0	0	0	1	0	0	1	0	1	1	0	0	0	1	0	1	1	0	0	0	1	0	0	0	0	1	1	1	1	1	0	1	1	1	0	0	0	0
H22	41	2001-09-14	D421	1	1	0	0	1	0	1	0	0	0	0	1	0	0	1	0	1	1	0	0	0	1	0	1	1	0	0	0	1	0	0	0	0	1	1	1	1	1	0	1	1	1	0	0	0	0
H22	42	2001-09-14	D421	1	1	0	0	1	0	1	0	0	0	0	1	0	0	1	0	1	1	0	0	0	1	0	1	1	0	0	0	1	0	0	0	0	1	1	1	1	1	0	1	1	1	0	0	0	0
H22	43	2001-09-14	D421	1	1	0	0	1	0	1	0	0	0	0	1	0	0	1	0	1	1	0	0	0	1	0	1	1	0	0	0	1	0	0	0	0	1	1	1	1	1	0	1	1	1	0	0	0	0
H22	44	2001-09-14	D421	1	1	0	0	1	0	1	0	0	0	0	1	0	0	1	0	1	1	0	0	0	1	0	1	0	0	0	0	1	0	0	0	0	1	1	1	1	1	0	0	1	1	0	0	0	0
H22	45	2002-08-06	0C2E	0	0	1	0	0	1	1	0	0	0	0	1	0	1	0	1	0	1	0	0	0	1	0	0	1	1	1	0	1	1	1	1	1	1	0	0	0	0	0	0	0	0	1	0	0	1
H22	54	2006-01-11	D421	1	1	0	0	1	0	1	0	0	0	0	1	0	0	1	0	1	1	0	0	0	1	0	1	1	0	0	0	1	0	0	0	0	1	1	1	0	0	0	0	0	0	1	0	0	0
H22	55	2007-03-12	D421	1	1	0	0	1	0	1	0	0	0	0	1	0	0	1	0	1	1	0	0	0	1	0	1	1	0	0	0	1	0	0	0	0	1	1	1	0	0	0	0	0	0	0	0	0	0
H23	1	1985-03-26	0C2A	0	0	0	0	0	1	1	0	0	0	0	1	0	1	0	1	0	1	0	0	0	1	0	0	1	0	1	0	1	1	1	1	1	1	0	0	0	0	0	0	0	0	1	0	0	1
H23	1	1985-03-26	0C2A	0	0	0	0	0	1	1	0	0	0	0	1	0	1	0	1	0	1	0	0	0	1	0	0	1	0	1	0	1	1	1	1	1	1	0	0	0	0	0	0	0	0	1	0	0	1
H23	2	1985-03-26	0C2A	0	0	0	0	0	1	1	0	0	0	0	1	0	1	0	1	0	1	0	0	0	1	0	0	1	1	1	0	1	1	1	1	1	1	0	0	0	0	0	0	0	0	1	0	0	1
H24	1	1993-11-24	F42A	1	1	0	1	1	0	1	0	0	0	0	1	0	1	0	1	0	0	0	0	1	1	0	0	1	0	1	0	0	1	1	0	0	1	1	0	1	1	0	1	0	1	0	0	0	0
H24	2	1995-07-10	F429	1	1	0	1	1	0	1	0	0	0	0	1	0	1	0	0	1	0	0	0	1	1	0	0	1	0	1	0	0	1	1	0	0	0	1	0	1	1	0	1	0	1	0	0	0	0
H24	7	1997-11-20	F429	1	1	0	1	1	0	1	0	0	0	0	1	0	1	0	0	1	0	0	0	1	1	0	0	1	0	1	0	0	1	1	0	0	0	1	0	1	1	0	1	0	1	0	0	0	0
H24	9	1997-11-20	F429	1	1	0	1	1	0	1	0	0	0	0	1	0	1	0	0	1	0	0	0	1	1	0	0	1	0	1	0	0	1	1	0	0	0	1	0	1	1	0	1	0	1	0	0	0	0
H24	23	2000-02-22	F42A	1	1	0	1	1	0	1	0	0	0	0	1	0	1	0	1	0	0	0	0	1	1	0	0	1	0	1	0	0	1	1	0	0	1	1	0	1	1	0	1	0	1	0	0	0	0
H24	32	2001-09-06	F42A	1	1	0	1	1	0	1	0	0	0	0	1	0	1	0	1	0	0	0	0	1	1	0	0	1	0	1	0	0	1	1	0	0	1	1	0	1	1	0	1	0	1	0	0	0	0
H24	33	2002-03-07	C40A	1	1	0	0	0	0	1	0	0	0	0	0	0	1	0	1	0	0	0	1	0	1	0	1	1	0	1	0	0	1	1	1	1	1	1	0	1	1	1	0	0	0	1	1	1	1
H25	1	1986-01-28	C40A	1	1	0	0	0	0	1	0	0	0	0	0	0	1	0	1	0	1	0	0	0	1	0	1	1	0	1	0	1	1	1	1	1	1	1	0	1	1	0	0	0	0	1	1	1	1
H25	2	1988-02-16	C40A	1	1	0	0	0	0	1	0	0	0	0	0	0	1	0	1	0	0	0	0	0	1	0	1	1	0	1	0	0	1	1	1	1	1	1	0	1	1	0	0	0	0	1	1	1	1
H25	3	1988-02-16	C40A	1	1	0	0	0	0	1	0	0	0	0	0	0	1	0	1	0	0	0	0	0	1	0	1	1	0	1	0	0	1	1	1	1	1	1	0	1	1	0	0	0	0	1	1	1	1
H25	4	1988-02-16	C40A	1	1	0	0	0	0	1	0	0	0	0	0	0	1	0	1	0	0	0	0	0	1	0	1	1	0	1	0	0	1	1	1	1	1	1	0	1	1	0	0	0	0	1	1	1	1
H25	27	1993-08-11	C40A	1	1	0	0	0	0	1	0	0	0	0	0	0	1	0	1	0	0	0	0	0	1	0	1	1	0	1	0	0	1	1	1	1	1	1	0	1	1	0	0	0	0	1	1	1	1
H25	28	1993-08-11	C40A	1	1	0	0	0	0	1	0	0	0	0	0	0	1	0	1	0	0	0	1	0	1	0	1	1	0	1	0	0	1	1	1	1	1	1	0	1	1	1	1	0	0	1	1	1	1
H25	46	1998-08-20	C40A	1	1	0	0	0	0	1	0	0	0	0	0	0	1	0	1	0	0	0	1	0	1	0	1	1	0	1	0	0	1	1	1	1	1	1	0	1	1	0	0	0	0	1	1	1	1
H25	47	1998-08-20	C40A	1	1	0	0	0	0	1	0	0	0	0	0	0	1	0	1	0	0	0	1	0	1	0	1	1	0	1	0	0	1	1	1	1	1	1	0	1	1	0	0	0	0	1	1	1	1
H25	49	1999-03-15	C40A	1	1	0	0	0	0	1	0	0	0	0	0	0	1	0	1	0	0	0	1	0	1	0	1	1	0	1	0	0	1	1	1	1	1	1	0	1	1	0	0	0	0	1	1	1	1
H25	50	1999-10-06	C40A	1	1	0	0	0	0	1	0	0	0	0	0	0	1	0	1	0	0	0	1	0	1	0	1	1	0	1	0	0	1	1	1	1	1	1	0	1	1	0	0	0	0	1	1	1	1
H25	54	2000-11-10	0C2A	0	0	0	0	0	1	1	0	0	0	0	1	0	1	0	1	0	1	0	0	0	1	0	0	1	1	1	0	1	1	1	1	1	1	0	0	0	0	0	0	0	0	1	0	0	1
H25	57	2001-11-12	0C2A	0	0	0	0	0	1	1	0	0	0	0	1	0	1	0	1	0	1	0	0	0	1	0	0	1	1	1	0	1	1	1	1	1	1	0	0	0	0	0	0	0	0	1	0	0	1
H25	58	2001-11-12	6D92	0	1	0	1	0	1	1	0	1	1	0	0	1	0	1	1	0	0	1	0	0	1	0	1	1	0	1	0	1	0	0	0	0	0	1	0	1	1	0	0	0	0	1	1	1	0
H26	2	1985-07-09	6D92	0	1	0	1	0	1	1	0	1	1	0	0	1	0	1	1	0	0	1	0	0	1	0	1	1	0	1	0	1	0	0	0	0	0	1	0	1	1	0	0	0	0	1	1	1	0
H26	6	1986-08-12	C40A	1	1	0	0	0	0	1	0	0	0	0	0	0	1	0	1	0	0	0	0	0	0	0	1	1	0	1	0	0	1	1	1	1	0	1	0	1	1	0	1	0	0	1	1	1	1
H26	7	1987-04-02	C40A	1	1	0	0	0	0	1	0	0	0	0	0	0	1	0	1	0	0	0	0	0	0	0	1	1	0	1	0	0	1	1	1	1	0	1	0	1	1	0	1	0	0	1	1	1	1
H26	8	1987-04-02	C40A	1	1	0	0	0	0	1	0	0	0	0	0	0	1	0	1	0	0	0	0	0	1	0	1	1	0	1	0	0	1	1	1	1	0	1	0	1	1	0	1	0	0	1	1	1	1
H26	10	1987-04-02	C40A	1	1	0	0	0	0	1	0	0	0	0	0	0	1	0	1	0	0	0	0	0	1	0	1	1	0	1	0	0	1	1	1	1	0	1	0	1	1	0	1	0	0	1	1	1	1
H26	12	1987-04-18	C40A	1	1	0	0	0	0	1	0	0	0	0	0	0	1	0	1	0	0	0	0	0	0	0	1	1	0	1	0	0	1	1	1	1	0	1	0	1	1	0	1	0	0	1	1	1	1
H26	13	1987-04-18	C40A	1	1	0	0	0	0	1	0	0	0	0	0	0	1	0	1	0	0	0	0	0	0	0	1	1	0	1	0	0	1	1	1	1	0	1	0	1	1	0	1	0	0	1	1	1	1
H26	14	1987-04-18	6D92	0	1	0	1	0	1	1	0	1	1	0	0	1	0	1	1	0	0	1	0	0	1	0	1	1	0	1	0	1	0	0	0	0	1	1	0	1	1	1	1	0	0	1	1	1	0
H26	18	1988-06-30	6D92	0	1	0	1	0	1	1	0	1	1	0	0	1	0	1	1	0	0	1	0	0	1	0	1	1	0	1	0	1	0	0	0	0	1	1	0	1	1	1	1	0	0	1	1	1	0
H26	20	1988-06-30	C40A	1	1	0	0	0	0	1	0	0	0	0	0	0	1	0	1	0	0	0	0	0	1	0	1	1	0	1	0	0	1	1	1	1	0	1	0	1	1	0	1	0	0	1	1	1	1
H26	35	1990-09-26	C40A	1	1	0	0	0	0	1	0	0	0	0	0	0	1	0	1	0	0	0	0	0	1	0	1	1	0	1	0	0	1	1	1	1	0	1	0	1	1	0	1	0	0	1	1	1	1
H26	36	1990-09-26	6D92	0	1	0	1	0	1	1	0	1	1	0	0	1	0	1	1	0	0	1	0	0	1	0	1	1	0	1	0	1	0	0	0	0	1	1	0	1	1	1	1	0	0	1	1	1	0
H26	42	1991-02-26	6D92	0	1	0	1	0	1	1	0	1	1	0	0	1	0	1	1	0	0	1	0	0	1	0	1	1	0	1	0	1	0	0	0	0	1	1	0	1	1	1	1	0	0	1	1	1	1
H26	43	1991-07-03	6D92	0	1	0	1	0	1	1	0	1	1	0	0	1	0	1	1	0	0	1	0	0	1	0	1	1	0	1	0	1	0	0	0	0	1	1	0	1	1	1	1	0	0	1	1	1	0
H26	44	1991-07-03	6D92	0	1	0	1	0	1	1	0	1	1	0	0	1	0	1	1	0	0	1	0	0	1	0	1	1	0	1	0	1	0	0	0	0	1	1	0	1	1	1	1	0	0	1	1	1	0
H26	59	1995-10-02	6D92	0	1	0	1	0	1	1	0	1	1	0	0	1	0	1	1	0	0	1	0	0	1	0	1	1	0	1	0	1	0	0	0	0	1	1	0	1	1	1	1	0	0	1	1	1	0
H26	60	1995-10-02	C40A	1	1	0	0	0	0	1	0	0	0	0	0	0	1	0	1	0	0	0	1	0	1	0	1	1	0	1	0	0	1	1	1	1	1	1	0	1	1	0	0	0	0	1	1	1	1
H26	66	2000-12-12	C40A	1	1	0	0	0	0	1	0	0	0	0	0	0	1	0	1	0	0	0	1	0	1	0	1	1	0	1	0	0	1	1	1	1	0	1	0	1	1	0	0	0	0	1	1	1	1
H26	71	2002-08-12	6D92	0	1	0	1	0	1	1	0	1	1	0	0	1	0	1	1	0	0	1	0	0	1	0	1	1	0	1	0	1	0	0	0	0	0	1	0	1	1	1	0	0	0	1	1	1	0
H26	72	2003-05-02	4C9E	0	1	1	0	0	1	1	0	0	1	0	0	1	1	0	1	0	1	0	0	0	1	0	1	1	1	1	1	1	1	1	1	1	1	1	0	1	1	1	1	0	0	1	0	0	0
H27	1	1990-05-16	4C9E	0	1	1	0	0	1	1	0	0	1	0	0	1	1	0	1	0	1	0	0	0	1	0	1	1	1	1	1	1	1	1	1	1	1	1	0	1	1	1	1	0	0	1	0	0	0
H27	2	1990-07-12	4C9E	0	1	1	0	0	1	1	0	0	1	0	0	1	1	0	1	0	1	0	0	0	1	0	1	1	1	1	1	1	1	1	1	1	1	1	0	1	1	1	1	0	0	1	0	0	0
H27	23	1995-04-10	4C9E	0	1	1	0	0	1	1	0	0	1	0	0	1	1	0	1	0	1	0	0	0	1	0	1	1	1	1	1	1	1	1	1	1	1	1	0	1	1	1	1	0	0	1	0	0	0
H27	24	1995-04-10	4C9E	0	1	1	0	0	1	1	0	0	1	0	0	1	1	0	1	0	1	0	0	0	1	0	1	1	1	1	1	1	1	1	1	1	1	1	0	1	1	1	1	0	0	1	0	0	0
H27	35	2000-05-26	4C9E	0	1	1	0	0	1	1	0	0	1	0	0	1	1	0	1	0	1	0	0	0	1	0	1	1	1	1	1	1	1	1	1	1	1	1	0	1	1	1	1	0	0	1	0	0	0
H27	36	2000-05-26	4C9E	0	1	1	0	0	1	1	0	0	1	0	0	1	1	0	1	0	1	0	0	0	1	0	1	1	1	1	1	1	1	1	1	1	1	1	0	1	1	1	1	0	0	1	0	0	0
H27	46	2002-06-21	4C9E	0	1	1	0	0	1	1	0	0	1	0	0	1	1	0	1	0	1	0	0	0	1	0	1	1	1	1	1	1	1	1	1	1	1	1	0	1	1	1	1	0	0	1	0	0	0
H27	46-1	2002-06-21	4C9E	0	1	1	0	0	1	1	0	0	1	0	0	1	1	0	1	0	1	0	0	0	1	0	1	1	1	1	1	1	1	1	1	1	1	1	0	1	1	1	1	0	0	1	0	0	0
H27	47	2003-08-26	C40A	1	1	0	0	0	0	1	0	0	0	0	0	0	1	0	1	0	0	0	1	0	1	0	1	1	0	1	0	0	1	1	1	1	1	1	0	1	1	1	0	0	0	1	1	1	1
SU-B	12		C40A	1	1	0	0	0	0	1	0	0	0	0	0	0	1	0	1	0	0	0	1	0	1	0	1	1	0	1	0	0	1	1	1	1	1	1	0	1	1	1	0	0	0	1	1	1	1
SU-B	13		C40A	1	1	0	0	0	0	1	0	0	0	0	0	0	1	0	1	0	0	0	0	0	1	0	1	1	0	1	0	0	1	1	1	1	1	1	0	1	1	0	0	0	0	1	1	1	1
H28	2	1986-08-19	C40A	1	1	0	0	0	0	1	0	0	0	0	0	0	1	0	1	0	0	0	0	0	1	0	1	1	0	1	0	0	1	1	1	1	1	1	0	1	1	0	0	0	0	1	1	1	1
H28	3	1988-02-10	C40A	1	1	0	0	0	0	1	0	0	0	0	0	0	1	0	1	0	0	0	0	0	1	0	1	1	0	1	0	0	1	1	1	1	1	1	0	1	1	0	0	0	0	1	1	1	1
H28	4	1988-02-10	C40A	1	1	0	0	0	0	1	0	0	0	0	0	0	1	0	1	0	0	0	0	0	1	0	1	1	0	1	0	0	1	1	1	1	1	1	0	1	1	0	0	0	0	1	1	1	1
H28	12	1989-09-06	C40A	1	1	0	0	0	0	1	0	0	0	0	0	0	1	0	1	0	0	0	0	0	1	0	1	1	0	1	0	0	1	1	1	1	1	1	0	1	1	0	0	0	0	1	1	1	1
H28	13	1989-09-06	6D92	0	1	0	1	0	1	1	0	1	1	0	0	1	0	1	1	0	0	1	0	0	1	0	1	1	0	1	0	1	0	0	0	0	0	1	0	1	1	1	1	0	0	1	1	1	0
H28	20	1991-01-23	C40A	1	1	0	0	0	0	1	0	0	0	0	0	0	1	0	1	0	0	0	0	0	1	0	1	1	0	1	0	0	1	1	1	1	1	1	0	1	1	1	1	0	0	1	1	1	1
H28	21	1991-01-23	C40A	1	1	0	0	0	0	1	0	0	0	0	0	0	1	0	1	0	0	0	0	0	1	0	1	1	0	1	0	0	1	1	1	1	1	1	0	1	1	0	0	0	0	1	1	1	1
H28	28	1992-11-11	C40A	1	1	0	0	0	0	1	0	0	0	0	0	0	1	0	1	0	0	0	0	0	1	0	1	1	0	1	0	0	1	1	1	1	1	1	0	1	1	0	0	0	0	1	1	1	1
H28	29	1992-11-11	3C2A	0	0	0	1	1	1	1	0	0	0	0	1	0	1	0	1	0	0	0	1	0	1	0	0	0	0	0	1	0	1	1	0	0	0	0	0	0	0	0	0	0	0	1	0	0	1
H29	1	1985-05-01	3C2A	0	0	0	1	1	1	1	0	0	0	0	1	0	1	0	1	0	0	0	1	0	1	0	0	0	0	0	1	0	1	1	0	0	1	0	0	0	0	0	0	0	0	1	0	0	1
H29	2	1985-05-01	3C2A	0	0	0	1	1	1	1	0	0	0	0	1	0	1	0	1	0	0	0	1	0	1	0	0	0	0	0	1	0	1	1	0	0	1	0	0	0	0	0	0	0	0	1	0	0	1
H29	7	1986-04-01	3C2A	0	0	0	1	1	1	1	0	0	0	0	1	0	1	0	1	0	0	0	1	0	1	0	0	0	0	0	1	0	1	1	0	0	1	0	0	0	0	0	0	0	0	1	0	0	1
H29	8	1986-04-01	3C2A	0	0	0	1	1	1	1	0	0	0	0	1	0	1	0	1	0	0	0	1	0	1	0	0	0	0	0	1	0	1	1	0	0	1	0	0	0	0	0	0	0	0	1	0	0	1
H29	29	1990-07-25	3C2A	0	0	0	1	1	1	1	0	0	0	0	1	0	1	0	1	0	0	0	1	0	1	0	0	0	0	0	1	0	1	1	0	0	1	0	0	0	0	0	0	0	0	1	0	0	1
H29	30	1990-07-25	3C2A	0	0	0	1	1	1	1	0	0	0	0	1	0	1	0	1	0	0	0	1	0	1	0	0	0	0	0	1	0	1	1	0	0	1	0	0	0	0	0	0	0	0	1	0	0	1
H29	49	1995-03-01	3C2A	0	0	0	1	1	1	1	0	0	0	0	1	0	1	0	1	0	0	0	1	0	1	0	0	0	0	0	1	0	1	1	0	0	1	0	0	0	0	0	0	0	0	1	0	0	1
H29	51	1995-03-01	3C2A	0	0	0	1	1	1	1	0	0	0	0	1	0	1	0	1	0	0	0	1	0	1	0	0	0	0	0	1	0	1	1	0	0	1	0	0	1	0	0	0	0	0	1	0	0	1
H29	66	1998-03-30	3C2A	0	0	0	1	1	1	1	0	0	0	0	1	0	1	0	1	0	0	0	1	0	1	0	0	0	0	0	1	0	1	1	0	0	1	0	0	0	0	0	0	0	0	1	0	0	1
H29	67	1998-10-20	C40A	1	1	0	0	0	0	1	0	0	0	0	0	0	1	0	1	0	0	0	1	0	1	0	1	1	0	1	0	0	1	1	1	1	1	1	0	1	1	1	1	0	0	1	1	1	1
H30	1	1985-01-09	059A	0	0	0	0	0	0	1	0	1	1	0	0	1	1	0	1	0	0	1	0	0	1	0	1	0	0	1	0	0	1	1	1	1	1	1	0	1	1	0	1	0	0	0	1	0	0
H30	2	1985-12-17	C40A	1	1	0	0	0	0	1	0	0	0	0	0	0	1	0	1	0	0	0	1	0	1	0	1	1	0	1	0	0	1	1	1	1	1	1	0	1	1	0	1	0	0	1	0	0	1
H30	3	1986-03-18	C40A	1	1	0	0	0	0	1	0	0	0	0	0	0	1	0	1	0	0	0	1	0	1	0	1	1	0	1	0	0	1	1	1	1	1	1	0	1	1	0	1	0	0	1	0	0	1
H30	4	1986-03-18	C40A	1	1	0	0	0	0	1	0	0	0	0	0	0	1	0	1	0	0	0	1	0	1	0	1	1	0	1	0	0	1	1	1	1	1	1	0	1	1	0	1	0	0	1	1	1	1
H30	8	1987-05-12	1C1A	0	0	0	0	1	1	1	0	0	0	0	0	1	1	0	1	0	0	0	0	1	1	0	1	0	0	1	0	0	1	1	0	0	1	0	0	0	1	0	0	0	0	1	0	0	0
H30	11	1988-03-02	059A	0	0	0	0	0	0	1	0	1	1	0	0	1	1	0	1	0	0	1	0	0	1	0	1	0	0	1	0	0	1	1	1	1	1	1	0	1	1	0	0	0	0	0	1	0	0
H30	12	1985-12-17	C40A	1	1	0	0	0	0	1	0	0	0	0	0	0	1	0	1	0	0	0	1	0	1	0	1	1	0	1	0	0	1	1	1	1	1	1	0	1	1	0	1	0	0	1	0	0	1
H30	13	1985-12-17	C40A	1	1	0	0	0	0	1	0	0	0	0	0	0	1	0	1	0	0	0	1	0	1	0	1	1	0	1	0	0	1	1	1	1	1	1	0	1	1	0	1	0	0	1	1	1	1
H30	19	1990-09-05	C40A	1	1	0	0	0	0	1	0	0	0	0	0	0	1	0	1	0	0	0	1	0	1	0	1	1	0	1	0	0	1	1	1	1	1	1	0	1	1	0	1	0	0	1	1	1	1
H30	20	1990-09-05	1C1A	0	0	0	0	1	1	1	0	0	0	0	0	1	1	0	1	0	0	0	0	1	1	0	1	0	0	1	0	0	1	1	0	0	1	0	0	0	1	0	0	0	0	1	0	0	0
H30	31	1994-03-21	C40A	1	1	0	0	0	0	1	0	0	0	0	0	0	1	0	1	0	0	0	1	0	1	0	1	1	0	1	0	0	1	1	1	1	1	1	0	1	1	0	1	0	0	1	1	1	1
H30	40	1996-03-07	1C1A	0	0	0	0	1	1	1	0	0	0	0	0	1	1	0	1	0	0	0	0	1	1	0	1	0	0	1	0	0	1	1	0	0	1	0	0	0	1	0	1	0	0	1	0	0	0
H30	52	2000-03-28	1C1A	0	0	0	0	1	1	1	0	0	0	0	0	1	1	0	1	0	0	0	0	1	1	0	1	0	0	1	0	0	1	1	0	0	1	0	0	0	1	0	1	0	0	1	0	0	0
H30	53	2000-03-28	7D9A	0	1	0	1	1	1	1	0	1	1	0	0	1	1	0	1	0	1	0	0	1	1	0	1	1	0	1	1	0	1	1	0	0	1	1	0	1	1	0	1	0	0	1	0	0	1
H31	1	1985-09-24	7D9A	0	1	0	1	1	1	1	0	1	1	0	0	1	1	0	1	0	1	0	0	1	1	0	1	1	0	1	1	0	1	1	0	0	1	1	0	1	1	0	1	0	0	1	0	0	1
H31	2	1986-03-11	7D9A	0	1	0	1	1	1	1	0	1	1	0	0	1	1	0	1	0	1	0	0	0	1	0	1	1	0	1	0	0	1	1	0	0	1	1	0	1	1	0	1	0	0	1	0	0	1
H31	4	1986-10-30	7D9A	0	1	0	1	1	1	1	0	1	1	0	0	1	1	0	1	0	1	0	0	0	1	0	1	1	0	1	0	0	1	1	0	0	1	1	0	1	0	0	0	0	0	1	0	0	1
H31	5	1987-01-27	049A	0	0	0	0	0	0	1	0	0	1	0	0	1	1	0	1	0	1	0	0	0	1	0	1	0	0	1	0	0	1	1	1	1	1	1	0	1	0	0	1	0	0	1	0	0	0
H31	7	1989-12-06	2E1A	0	0	0	1	0	1	1	1	0	0	0	0	1	1	0	1	0	0	1	0	0	1	0	1	1	0	1	0	1	1	1	0	0	1	1	0	1	1	1	1	0	0	1	1	1	0
H31	8	1990-02-22	2E1A	0	0	0	1	0	1	1	1	0	0	0	0	1	1	0	1	0	0	1	0	0	1	0	1	1	0	1	0	1	1	1	0	0	0	1	0	1	1	0	0	0	0	1	1	1	0
H31	10	1991-06-12	2E1A	0	0	0	1	0	1	1	1	0	0	0	0	1	1	0	1	0	0	1	0	0	1	0	1	1	0	1	0	1	1	1	0	0	0	1	0	1	1	0	0	0	0	1	1	1	0
H31	11	1991-06-12	2E1A	0	0	0	1	0	1	1	1	0	0	0	0	1	1	0	1	0	0	1	0	0	1	0	1	1	0	1	0	1	1	1	0	0	0	1	0	1	1	0	0	0	0	1	1	1	0
H31	21	1993-02-10	2E1A	0	0	0	1	0	1	1	1	0	0	0	0	1	1	0	1	0	0	1	0	0	1	0	1	1	0	1	0	1	1	1	0	0	0	1	0	1	1	0	0	0	0	1	1	1	0
H31	22	1993-02-10	2E1A	0	0	0	1	0	1	1	1	0	0	0	0	1	1	0	1	0	0	1	0	0	1	0	1	1	0	1	0	1	1	1	0	0	0	1	0	1	1	0	0	0	0	1	1	1	0
H31	33	1997-09-17	2E1A	0	0	0	1	0	1	1	1	0	0	0	0	1	1	0	1	0	0	1	0	0	1	0	1	1	0	1	0	1	1	1	0	0	0	1	0	1	1	0	0	0	0	1	1	1	0
H31	34	1997-09-17	2E1A	0	0	0	1	0	1	1	1	0	0	0	0	1	1	0	1	0	0	1	0	0	1	0	1	1	0	1	0	1	1	1	0	0	0	1	0	1	1	0	0	0	0	1	1	1	0
H31	53	2001-08-09	2E1A	0	0	0	1	0	1	1	1	0	0	0	0	1	1	0	1	0	0	1	0	0	1	0	1	1	0	1	0	1	1	1	0	0	1	1	0	1	1	1	1	0	0	1	1	1	0
H31	58	2003-01-22	2E1A	0	0	0	1	0	1	1	1	0	0	0	0	1	1	0	1	0	0	1	0	0	1	0	1	1	0	1	0	1	1	1	0	0	1	1	0	1	1	1	1	0	0	1	1	1	0
H31	59	2003-01-22	0C2E	0	0	1	0	0	1	1	0	0	0	0	1	0	1	0	1	0	1	0	0	0	1	0	0	1	1	1	0	1	1	1	1	1	1	0	0	0	0	0	0	0	0	1	0	0	1
H32	1	1987-11-10	0C2E	0	0	1	0	0	1	1	0	0	0	0	1	0	1	0	1	0	1	0	0	0	1	0	0	1	1	1	0	1	1	1	1	1	1	0	0	0	0	0	0	0	0	1	0	0	0
H32	2	1987-11-10	C40A	1	1	0	0	0	0	1	0	0	0	0	0	0	1	0	1	0	0	0	0	0	1	0	1	1	0	1	0	0	1	1	1	1	1	1	0	0	0	0	0	0	0	0	0	0	1
H32	3	1988-03-08	C40A	1	1	0	0	0	0	1	0	0	0	0	0	0	1	0	1	0	0	0	0	0	1	0	1	1	0	1	0	0	1	1	1	1	1	1	0	1	1	0	0	0	0	1	1	1	1
H32	4	1988-06-08	C40A	1	1	0	0	0	0	1	0	0	0	0	0	0	1	0	1	0	0	0	1	0	1	0	1	1	0	1	0	0	1	1	1	1	1	1	0	1	1	0	0	0	0	1	1	1	1
H32	5	1988-06-08	D421	1	1	0	0	1	0	1	0	0	0	0	1	0	0	1	0	1	1	0	0	0	1	0	1	0	0	1	0	1	0	0	0	0	1	1	1	0	1	0	1	1	1	0	0	0	0
H32	24	1993-01-13	C40A	1	1	0	0	0	0	1	0	0	0	0	0	0	1	0	1	0	0	0	0	0	1	0	1	1	0	1	0	0	1	1	1	1	1	1	0	1	1	0	0	0	0	1	1	1	1
H32	26	1993-08-11	C40A	1	1	0	0	0	0	1	0	0	0	0	0	0	1	0	1	0	0	0	0	0	1	0	1	1	0	1	0	0	1	1	1	1	1	1	0	1	1	0	0	0	0	1	1	1	1
H32	27	1993-08-11	C40A	1	1	0	0	0	0	1	0	0	0	0	0	0	1	0	1	0	0	0	0	0	1	0	1	1	0	1	0	0	1	1	1	1	1	1	0	1	1	0	0	0	0	1	1	1	1
H32	29	1995-01-03	C40A	1	1	0	0	0	0	1	0	0	0	0	0	0	1	0	1	0	0	0	1	0	1	0	1	1	0	1	0	0	1	1	1	1	1	1	0	1	1	1	1	0	0	1	1	1	1
H32	29_1	1995-01-23	C40A	1	1	0	0	0	0	1	0	0	0	0	0	0	1	0	1	0	0	0	0	0	1	0	1	1	0	1	0	0	1	1	1	1	1	1	0	1	1	0	0	0	0	1	1	1	1
H32	42	1998-08-20	C40A	1	1	0	0	0	0	1	0	0	0	0	0	0	1	0	1	0	0	0	0	0	1	0	1	1	0	1	0	0	1	1	1	1	1	1	0	1	1	1	0	0	0	1	1	1	1
H32	43	1998-08-20	C40A	1	1	0	0	0	0	1	0	0	0	0	0	0	1	0	1	0	0	0	0	0	1	0	1	1	0	1	0	0	1	1	1	1	1	1	0	1	1	0	0	0	0	1	1	1	1
H23	2	1985-03-26	0C2E	0	0	1	0	0	1	1	0	0	0	0	1	0	1	0	1	0	1	0	0	0	1	0	0	1	0	1	0	1	1	1	1	1	1	0	0	0	0	0	0	0	0	1	0	0	1
H23	3	1985-09-24	0C2E	0	0	1	0	0	1	1	0	0	0	0	1	0	1	0	1	0	1	0	0	0	1	0	0	1	1	1	0	1	1	1	1	1	1	0	0	0	0	0	0	0	0	1	0	0	1
H23	4	1985-09-24	0C2E	0	0	1	0	0	1	1	0	0	0	0	1	0	1	0	1	0	1	0	0	0	1	0	0	1	1	1	0	1	1	1	1	1	1	0	0	0	0	0	0	0	0	1	0	0	1
H23	5	1985-09-24	0C2E	0	0	1	0	0	1	1	0	0	0	0	1	0	1	0	1	0	1	0	0	0	1	0	0	1	0	1	0	1	1	1	1	1	1	0	0	0	0	0	0	0	0	1	0	0	1
H23	6	1986-02-26	0C2E	0	0	1	0	0	1	1	0	0	0	0	1	0	1	0	1	0	1	0	0	0	1	0	0	1	1	1	0	1	1	1	1	1	1	0	0	0	0	0	0	0	0	1	0	0	1
H23	7	1986-02-26	0C2A	0	0	0	0	0	1	1	0	0	0	0	1	0	1	0	1	0	0	1	0	0	1		1	0	0	1	0	1	1	1	1	1	0	1	0	1	1	0	1	0	0	0	0	0	0
H23	8	1986-02-26	0C2E	0	0	1	0	0	1	1	0	0	0	0	1	0	1	0	1	0	1	0	0	0	1	0	0	1	1	1	0	1	1	1	1	1	1	0	0	0	0	0	0	0	0	1	0	0	1
H23	9	1986-09-11	0C2E	0	0	1	0	0	1	1	0	0	0	0	1	0	1	0	1	0	1	0	0	0	1	0	0	1	1	1	0	1	1	1	1	1	1	0	0		0	0	1	0	0	1	0	0	1
H23	11	1987-03-20	0C2E	0	0	1	0	0	1	1	0	0	0	0	1	0	1	0	1	0	1	0	0	0	1	0	0	1	1	1	0	1	1	1	1	1	1	0	0	0	0	0	0	0	0	1	0	0	1
H23	12	1987-10-01	0C2E	0	0	1	0	0	1	1	0	0	0	0	1	0	1	0	1	0	1	0	0	0	1	0	0	1	1	1	0	1	1	1	1	1	1	0	0	0	0	0	1	0	0	1	0	0	1
H23	13	1988-01-20	0C2E	0	0	1	0	0	1	1	0	0	0	0	1	0	1	0	1	0	1	0	0	0	1	0	0	1	1	1	0	1	1	1	1	1	1	0	0	0	0	0	1	0	0	1	0	0	1
H23	14	1988-01-20	0C2E	0	0	1	0	0	1	1	0	0	0	0	1	0	1	0	1	0	1	0	0	0	1	0	0	1	1	1	0	1	1	1	1	1	1	0	0	0	0	0	1	0	0	1	0	0	1
H23	15	1988-06-16	0C2E	0	0	1	0	0	1	1	0	0	0	0	1	0	1	0	1	0	1	0	0	0	1	0	0	1	1	1	0	1	1	1	1	1	1	0	0	0	0	0	1	0	0	1	0	0	1
H23	16	1988-06-16	0C2E	0	0	1	0	0	1	1	0	0	0	0	1	0	1	0	1	0	1	0	0	0	1	0	0	1	1	1	0	1	1	1	1	1	1	0	0	0	0	0	1	0	0	1	0	0	1
H23	17	1988-06-16	0C2E	0	0	1	0	0	1	1	0	0	0	0	1	0	1	0	1	0	1	0	0	0	1	0	0	1	1	1	0	1	1	1	1	1	1	0	0	0	0	0	1	0	0	1	0	0	1
H23	19	1989-03-08	0C2E	0	0	1	0	0	1	1	0	0	0	0	1	0	1	0	1	0	1	0	0	0	1	0	0	1	1	1	0	1	1	1	1	1	1	0	0	0	0	0	0	0	0	1	0	0	1
H23	20	1989-03-08	0C2E	0	0	1	0	0	1	1	0	0	0	0	1	0	1	0	1	0	1	0	0	0	1	0	0	1	1	1	0	1	1	1	1	1	1	0	0	0	0	0	1	0	0	1	0	0	1
H23	21	1989-07-12	0C2E	0	0	1	0	0	1	1	0	0	0	0	1	0	1	0	1	0	1	0	0	0	1	0	0	1	1	1	0	1	1	1	1	1	1	0	0	0	0	0	0	0	0	1	0	0	1
H23	22	1989-07-12	0C2E	0	0	1	0	0	1	1	0	0	0	0	1	0	1	0	1	0	1	0	0	0	1	0	0	1	1	1	0	1	1	1	1	1	1	0	0	0	0	0	0	0	0	1	0	0	1
H23	23	1990-01-20	0C2E	0	0	1	0	0	1	1	0	0	0	0	1	0	1	0	1	0	1	0	0	0	1	0	0	1	1	1	0	1	1	1	1	1	1	0	0	0	0	0	0	0	0	1	0	0	1
H23	24	1990-01-24	0C2E	0	0	1	0	0	1	1	0	0	0	0	1	0	1	0	1	0	1	0	0	0	1	0	0	1	1	1	0	1	1	1	1	1	1	0	0	0	0	0	0	0	0	1	0	0	1
H23	25	1990-09-05	0C2E	0	0	1	0	0	1	1	0	0	0	0	1	0	1	0	1	0	1	0	0	0	1	0	0	1	1	1	0	1	1	1	1	1	1	0	0	0	0	0	1	0	0	1	0	0	1
H23	26	1990-09-05	0C2E	0	0	1	0	0	1	1	0	0	0	0	1	0	1	0	1	0	1	0	0	0	1	0	0	1	1	1	0	1	1	1	1	1	1	0	0	0	0	0	1	0	0	1	0	0	1
H23	27	1990-09-05	0C2E	0	0	1	0	0	1	1	0	0	0	0	1	0	1	0	1	0	1	0	0	0	1	0	0	1	1	1	0	1	1	1	1	1	1	0	0	0	0	0	0	0	0	1	0	0	1
H23	28	1991-06-05	0C2E	0	0	1	0	0	1	1	0	0	0	0	1	0	1	0	1	0	1	0	0	0	1	0	0	1	1	1	0	1	1	1	1	1	1	0	0	0	0	0	0	0	0	1	0	0	1
H23	29	1991-06-05	0C2E	0	0	1	0	0	1	1	0	0	0	0	1	0	1	0	1	0	1	0	0	0	1	0	0	1	1	1	0	1	1	1	1	1	1	0	0	0	0	0	1	0	0	1	0	0	1
H23	30	1991-09-25	0C2E	0	0	1	0	0	1	1	0	0	0	0	1	0	1	0	1	0	1	0	0	0	1	0	0	1	1	1	0	1	1	1	1	1	1	0	0	0	0	0	1	0	0	1	0	0	1
H23	31	1991-09-25	0C2E	0	0	1	0	0	1	1	0	0	0	0	1	0	1	0	1	0	1	0	0	0	1	0	0	1	1	1	0	1	1	1	1	1	1	0	0		0	0	1	0	0	1	0	0	1
H23	44	1995-04-05	0C4A	0	0	0	0	0	1	1	0	0	0	1	0	0	1	0	1	0	1	0	0	0	1	0	1	0	0	1	0	1	1	1	0	0	0	1	0	1	1	0	0	0	0	1	1	1	0
H23	45	1995-04-05	0C4A	0	0	0	0	0	1	1	0	0	0	1	0	0	1	0	1	0	1	0	0	0	1	0	1	0	0	1	0	1	1	1	0	0	0	1	0	1	1	0	0	0	0	1	1	1	0
H23	46	1995-09-26	0C4A	0	0	0	0	0	1	1	0	0	0	1	0	0	1	0	1	0	1	0	0	0	1	0	1	0	0	1	0	1	1	1	0	0	0	1	0	1	1	0	0	0	0	1	1	1	0
H23	47	1996-04-01	0C4A	0	0	0	0	0	1	1	0	0	0	1	0	0	1	0	1	0	1	0	0	0	1	0	1	0	0	1	0	1	1	1	0	0	0	1	0	1	1	0	0	0	0	1	1	1	0
H23	48	1996-04-01	0C2A	0	0	0	0	0	1	1	0	0	0	0	1	0	1	0	1	0	1	0	0	0	1	0	0	1	1	1	0	1	1	1	1	1	1	0	0	0	0	0	0	0	0	1	0	0	1
H23	51	1997-05-15	0C4A	0	0	0	0	0	1	1	0	0	0	1	0	0	1	0	1	0	1	0	0	0	1	0	1	0	0	1	0	1	1	1	0	0	0	1	0	1	1	0	0	0	0	1	1	1	0
H23	55	1998-10-26	0C4A	0	0	0	0	0	1	1	0	0	0	1	0	0	1	0	1	0	1	0	0	0	1	0	1	0	0	1	0	1	1	1	0	0	0	1	0	1	1	1	1	0	0	1	1	1	0
H23	56	1998-10-26	0C4A	0	0	0	0	0	1	1	0	0	0	1	0	0	1	0	1	0	1	0	0	0	1	0	1	0	0	1	0	1	1	1	0	0	0	1	0	1	1	1	1	0	0	1	1	1	0
H23	59	1999-04-26	0C4A	0	0	0	0	0	1	1	0	0	0	1	0	0	1	0	1	0	1	0	0	0	1	0	1	0	0	1	0	1	1	1	0	0	0	1	0	1	1	0	0	0	0	1	1	1	0
H23	63	2000-05-08	0C4A	0	0	0	0	0	1	1	0	0	0	1	0	0	1	0	1	0	1	0	0	0	1	0	1	0	0	1	0	1	1	1	0	0	0	1	0	1	1	0	0	0	0	1	1	1	0
H23	64	2000-05-08	0C4A	0	0	0	0	0	1	1	0	0	0	1	0	0	1	0	1	0	1	0	0	0	1	0	1	0	0	1	0	1	1	1	0	0	0	1	0	1	1	0	0	0	0	1	1	1	0
H23	65	2000-11-24	0C4A	0	0	0	0	0	1	1	0	0	0	1	0	0	1	0	1	0	1	0	0	0	1	0	1	0	0	1	0	1	1	1	0	0	0	1	0	1	1	0	0	0	0	1	1	1	0
H23	67	2001-01-29	0C4A	0	0	0	0	0	1	1	0	0	0	1	0	0	1	0	1	0	1	0	0	0	1	0	1	0	0	1	0	1	1	1	0	0	0	1	0	1	1	1	1	0	0	1	1	1	0
H23	70	2001-06-30	0C4A	0	0	0	0	0	1	1	0	0	0	1	0	0	1	0	1	0	1	0	0	0	1	0	1	0	0	1	0	1	1	1	0	0	0	1	0	1	1	0	0	0	0	1	1	1	0
H23	72	2002-02-07	0C4A	0	0	0	0	0	1	1	0	0	0	1	0	0	1	0	1	0	1	0	0	0	1	0	1	0	0	1	0	1	1	1	0	0	0	1	0	1	1	0	0	0	0	1	1	1	0
H23	73	2002-02-07	0C4A	0	0	0	0	0	1	1	0	0	0	1	0	0	1	0	1	0	1	0	0	0	1	0	1	0	0	1	0	1	1	1	0	0	0	1	0	1	1	0	0	0	0	1	1	1	0
H23	74	2002-08-08	0C4A	0	0	0	0	0	1	1	0	0	0	1	0	0	1	0	1	0	1	0	0	0	1	0	1	0	0	1	0	1	1	1	0	0	0	1	0	1	1	0	0	0	0	1	1	1	0
H23	76	2003-02-18	0C4A	0	0	0	0	0	1	1	0	0	0	1	0	0	1	0	1	0	1	0	0	0	1	0	1	0	0	1	0	1	1	1	0	0	0	1	0	1	1	1	1	0	0	1	1	1	0
H23	77	2003-02-18	0C4A	0	0	0	0	0	1	1	0	0	0	1	0	0	1	0	1	0	1	0	0	0	1	0	1	0	0	1	0	1	1	1	0	0	0	1	0	1	1	1	1	0	0	1	1	1	0
H23	78	2003-02-18	0C4A	0	0	0	0	0	1	1	0	0	0	1	0	0	1	0	1	0	1	0	0	0	1	0	1	0	0	1	0	1	1	1	0	0	0	1	0	1	1	0	0	0	0	1	1	1	0
H23	79	2003-02-18	0C4A	0	0	0	0	0	1	1	0	0	0	1	0	0	1	0	1	0	1	0	0	0	1	0	1	0	0	1	0	1	1	1	0	0	0	1	0	1	1	1	1	0	0	1	1	1	0
H23	80	2003-08-08	0C4A	0	0	0	0	0	1	1	0	0	0	1	0	0	1	0	1	0	1	0	0	0	1	0	1	0	0	1	0	1	1	1	0	0	0	1	0	1	1	1	1	0	0	1	1	1	0
H23	81	2003-08-08	0C4A	0	0	0	0	0	1	1	0	0	0	1	0	0	1	0	1	0	1	0	0	0	1	0	1	0	0	1	0	1	1	1	0	0	0	1	0	1	1	1	1	0	0	1	1	1	0
H23	82	2003-08-08	0C4A	0	0	0	0	0	1	1	0	0	0	1	0	0	1	0	1	0	1	0	0	0	1	0	1	0	0	1	0	1	1	1	0	0	0	1	0	1	1	0	0	0	0	1	1	1	0
H23	83	2003-08-08	0C4A	0	0	0	0	0	1	1	0	0	0	1	0	0	1	0	1	0	0	0	0	0	1	0	1	0	0	1	0	1	1	1	0	0	0	1	0	1	1	0	0	0	0	1	1	1	0
H23	84	2003-08-08	0C4A	0	0	0	0	0	1	1	0	0	0	1	0	0	1	0	1	0	1	0	0	0	1	0	1	0	0	1	0	1	1	1	0	0	0	1	0	1	1	0	0	0	0	1	1	1	0
H23	85	2003-08-08	0C4A	0	0	0	0	0	1	1	0	0	0	1	0	0	1	0	1	0	1	0	0	0	1	0	1	0	0	1	0	1	1	1	0	0	0	1	0	1	1	0	0	0	0	1	1	1	0
H23	86	2004-08-20	0C4A	0	0	0	0	0	1	1	0	0	0	1	0	0	1	0	1	0	1	0	0	0	1	0	1	0	0	1	0	1	1	1	0	0	0	1	0	1	1	0	0	0	0	1	1	1	0
H23	87	2004-08-20	0C4A	0	0	0	0	0	1	1	0	0	0	1	0	0	1	0	1	0	1	0	0	0	1	0	1	0	0	1	0	1	1	1	0	0	0	1	0	1	1	0	0	0	0	1	1	1	0
H23	89	2004-08-24	0C4A	0	0	0	0	0	1	1	0	0	0	1	0	0	1	0	1	0	1	0	0	0	1	0	1	0	0	1	0	1	1	1	0	0	0	1	0	1	1	0	0	0	0	1	1	1	0
H23	90	2004-08-24	0C4A	0	0	0	0	0	1	1	0	0	0	1	0	0	1	0	1	0	1	0	0	0	1	0	1	0	0	1	0	1	1	1	0	0	0	1	0	1	1	0	0	0	0	1	1	1	0
H23	91	2004-08-24	0C4A	0	0	0	0	0	1	1	0	0	0	1	0	0	1	0	1	0	1	0	0	0	1	0	1	0	0	1	0	1	1	1	0	0	0	1	0	1	1	0	0	0	0	1	1	1	0
H23	96	2006-03-29	0C4A	0	0	0	0	0	1	1	0	0	0	1	0	0	1	0	1	0	1	0	0	0	1	0	1	0	0	1	0	1	1	1	0	0	0	1	0	1	1	0	0	0	0	1	1	1	0
H23	97	2006-03-29	0C4A	0	0	0	0	0	1	1	0	0	0	1	0	0	1	0	1	0	1	0	0	0	1	0	1	0	0	1	0	1	1	1	0	0	0	1	0	1	1	0	0	0	0	1	1	1	0
H23	99	2007-01-15	0C4A	0	0	0	0	0	1	1	0	0	0	1	0	0	1	0	1	0	1	0	0	0	1	0	1	0	0	1	0	1	1	1	0	0	0	1	0	1	1	0	0	0	0	1	1	1	0
H23	100	2007-01-15	0C4A	0	0	0	0	0	1	1	0	0	0	1	0	0	1	0	1	0	1	0	0	0	1	0	1	0	0	1	0	1	1	1	0	0	0	1	0	1	1	0	0	0	0	1	1	1	0
H23	101	2007-10-25	0C4A	0	0	0	0	0	1	1	0	0	0	1	0	0	1	0	1	0	1	0	0	0	1	0	1	0	1	1	0	1	1	1	0	0	0	1	0	1	1	0	0	0	0	1	1	1	0
H23	103	2008-09-30	0C4A	0	0	0	0	0	1	1	0	0	0	1	0	0	1	0	1	0	1	0	0	0	1	0	1	0	0	1	0	1	1	1	0	0	0	1	0	1	1	0	0	0	0	1	1	1	0
H23	104	2008-09-30	0C4A	0	0	0	0	0	1	1	0	0	0	1	0	0	1	0	1	0	1	0	0	0	1	0	1	0	0	1	0	1	1	1	0	0	0	1	0	1	1	0	0	0	0	1	1	1	0
H23	105	2008-09-30	0C4A	0	0	0	0	0	1	1	0	0	0	1	0	0	1	0	1	0	1	0	0	0	1	0	1	0	0	1	0	1	1	1	0	0	0	1	0	1	1	0	0	0	0	1	1	1	0
H23	110	2010-01-11	0C4A	0	0	0	0	0	1	1	0	0	0	1	0	0	1	0	1	0	1	0	0	0	1	0	1	0	0	1	0	1	1	1	0	0	0	0	1	1	1	0	0	0	0	1	1	1	0
H23	111	2010-01-11	0C4A	0	0	0	0	0	1	1	0	0	0	1	0	0	1	0	1	0	1	0	0	0	1	0	1	0	0	1	0	1	1	1	0	0	0	0	0	1	1	0	0	0	0	1	1	1	0
H23	112	2010-06-19	0C4A	0	0	0	0	0	1	1	0	0	0	1	0	0	1	0	1	0	1	0	0	0	1	0	1	0	0	1	0	1	1	1	0	0	0	0	1	1	1	0	0	0	0	1	1	1	0
H23	113	2010-06-19	0C4A	0	0	0	0	0	1	1	0	0	0	1	0	0	1	0	1	0	1	0	0	0	1	0	1	0	0	1	0	1	1	1	0	0	0	0	1	1	1	1	0	0	0	1	1	1	0
H23	114	2010-06-19	0C4A	0	0	0	0	0	1	1	0	0	0	1	0	0	1	0	1	0	1	0	0	0	1	0	1	0	0	1	0	1	1	1	0	0	0	0	1	1	1	0	0	0	0	1	1	1	0
H32	6	1988-06-08	C40A	1	1	0	0	0	0	1	0	0	0	0	0	0	1	0	1	0	0	0	1	0	1	0	1	1	0	1	0	0	1	1	1	1	1	1	0	1	1	1	1	0	0	1	1	1	1
H32	7	1988-09-14	C40A	1	1	0	0	0	0	1	0	0	0	0	0	0	1	0	1	0	0	0	1	0	1	0	1	1	0	1	0	0	1	1	1	1	1	1	0	1	1	1	1	0	0	1	1	1	1
H32	8	1988-09-14	C40A	1	1	0	0	0	0	1	0	0	0	0	0	0	1	0	1	0	0	0	1	0	1	0	1	1	0	1	0	0	1	1	1	1	1	1	0	1	1	1	1	0	0	1	1	1	1
H32	9	1987-04-07	C40A	1	1	0	0	0	0	1	0	0	0	0	0	0	1	0	1	0	0	0	1	0	1	0	1	1	0	1	0	0	1	1	1	1	1	1	0	1	1	1	1	0	0	1	1	1	1
H32	10	1987-04-07	C40A	1	1	0	0	0	0	1	0	0	0	0	0	0	1	0	1	0	0	0	1	0	1	0	1	1	0	1	0	0	1	1	1	1	1	1	0	1	1	1	1	0	0	1	1	1	1
H32	12	1989-07-13	C40A	1	1	0	0	0	0	1	0	0	0	0	0	0	1	0	1	0	0	0	1	0	1	0	1	1	0	1	0	0	1	1	1	1	1	1	0	1	1	1	1	0	0	1	1	1	1
H32	13	1989-07-13	C40A	1	1	0	0	0	0	1	0	0	0	0	0	0	1	0	1	0	0	0	1	0	1	0	1	1	0	1	0	0	1	1	1	1	1	1	0	1	1	1	1	0	0	1	1	1	1
H32	14	1989-07-13	C40A	1	1	0	0	0	0	1	0	0	0	0	0	0	1	0	1	0	0	0	1	0	1	0	1	1	0	1	0	0	1	1	1	1	1	1	0	1	1	1	1	0	0	1	1	1	1
H32	15	1990-03-29	C40A	1	1	0	0	0	0	1	0	0	0	0	0	0	1	0	1	0	0	0	1	0	1	0	1	1	0	1	0	0	1	1	1	1	1	1	0	1	1	1	1	0	0	1	1	1	1
H32	16	1990-03-29	C40A	1	1	0	0	0	0	1	0	0	0	0	0	0	1	0	1	0	0	0	1	0	1	0	1	1	0	1	0	0	1	1	1	1	1	1	0	1	1	1	1	0	0	1	1	1	1
H32	17	1990-08-29	C40A	1	1	0	0	0	0	1	0	0	0	0	0	0	1	0	1	0	0	0	1	0	1	0	1	1	0	1	0	0	1	1	1	1	1	1	0	1	1	1	1	0	0	1	1	1	1
H32	18	1990-08-29	C40A	1	1	0	0	0	0	1	0	0	0	0	0	0	1	0	1	0	0	0	1	0	1	0	1	1	0	1	0	0	1	1	1	1	1	1	0	1	1	1	1	0	0	1	1	1	1
H32	19	1990-08-29	C40A	1	1	0	0	0	0	1	0	0	0	0	0	0	1	0	1	0	0	0	1	0	1	0	1	1	0	1	0	0	1	1	1	1	1	1	0	1	1	1	1	0	0	1	1	1	1
H32	20	1991-05-02	C40A	1	1	0	0	0	0	1	0	0	0	0	0	0	1	0	1	0	0	0	1	0	1	0	1	1	0	1	0	0	1	1	1	1	1	1	0	1	1	1	1	0	0	1	1	1	1
H32	21	1991-12-04	C40A	1	1	0	0	0	0	1	0	0	0	0	0	0	1	0	1	0	0	0	1	0	1	0	1	1	0	1	0	0	1	1	1	1	1	1	0	1	1	1	1	0	0	1	1	1	1
H32	22	1991-12-04	C40A	1	1	0	0	0	0	1	0	0	0	0	0	0	1	0	1	0	0	0	1	0	1	0	1	1	0	1	0	0	1	1	1	1	1	1	0	1	1	1	1	0	0	1	1	1	1
H32	24	1993-01-13	C40A	1	1	0	0	0	0	1	0	0	0	0	0	0	1	0	1	0	0	0	1	0	1	0	0	1	0	1	0	0	1	1	1	1	1	1	0	1	1	0	0	0	0	1	1	1	1
H32	25	1993-01-13	C40A	1	1	0	0	0	0	1	0	0	0	0	0	0	1	0	1	0	0	0	1	0	1	0	1	1	0	1	0	0	1	1	1	1	1	1	0	1	1	0	0	0	0	1	1	1	1
H32	26	1993-01-13	C40A	1	1	0	0	0	0	1	0	0	0	0	0	0	1	0	1	0	0	0	1	0	1	0	1	1	0	1	0	0	1	1	1	1	1	1	0	1	1	0	0	0	0	1	1	1	1
H32	27	1993-08-11	C40A	1	1	0	0	0	0	1	0	0	0	0	0	0	1	0	1	0	0	0	1	0	1	0	1	1	0	1	0	0	1	1	1	1	1	1	0	1	1	0	0	0	0	1	1	1	1
H32	30		C40A	1	1	0	0	0	0	1	0	0	0	0	0	0	1	0	1	0	0	0	1	0	1	0	1	1	0	1	0	0	1	1	1	1	1	1	0	1	1	1	1	0	0	1	1	1	1
H32	31		C40A	1	1	0	0	0	0	1	0	0	0	0	0	0	1	0	1	0	0	0	1	0	1	0	1	1	0	1	0	0	1	1	1	1	1	1	0	1	1	1	1	0	0	1	1	1	1
H32	32		C40A	1	1	0	0	0	0	1	0	0	0	0	0	0	1	0	1	0	0	0	1	0	1	0	1	1	0	1	0	0	1	1	1	1	1	1	0	1	1	1	1	0	0	1	1	1	1
H32	33	1996-09-04	C40A	1	1	0	0	0	0	1	0	0	0	0	0	0	1	0	1	0	0	0	1	0	1	0	1	1	0	1	0	0	1	1	1	1	1	1	0	1	1	1	1	0	0	1	1	1	1
H32	34	1997-02-03	C40A	1	1	0	0	0	0	1	0	0	0	0	0	0	1	0	1	0	0	0	1	0	1	0	1	1	0	1	0	0	1	1	1	1	1	1	0	1	1	1	1	0	0	1	1	1	1
H32	35	1997-02-03	C40A	1	1	0	0	0	0	1	0	0	0	0	0	0	1	0	1	0	0	0	1	0	1	0	1	1	0	1	0	0	1	1	1	1	1	1	0	1	1	0	0	0	0	1	1	1	1
H32	37	1997-02-03	C40A	1	1	0	0	0	0	1	0	0	0	0	0	0	1	0	1	0	0	0	1	0	1	0	1	1	0	1	0	0	1	1	1	1	1	1	0	1	1	0	0	0	0	1	1	1	1
H32	38	1997-08-29	C40A	1	1	0	0	0	0	1	0	0	0	0	0	0	1	0	1	0	0	0	1	0	1	0	1	1	0	1	0	0	1	1	1	1	1	1	0	1	1	1	1	0	0	1	1	1	1
H32	41	1998-02-05	C40A	1	1	0	0	0	0	1	0	0	0	0	0	0	1	0	1	0	0	0	1	0	1	0	1	1	0	1	0	0	1	1	1	1	1	1	0	1	1	1	1	0	0	1	1	1	1
H32	44	1998-08-20	C40A	1	1	0	0	0	0	1	0	0	0	0	0	0	1	0	1	0	0	0	1	0	1	0	1	1	0	1	0	0	1	1	1	1	1	1	0	1	1	1	1	0	0	1	1	1	1
H32	45	1999-03-15	C40A	1	1	0	0	0	0	1	0	0	0	0	0	0	1	0	1	0	0	0	1	0	1	0	1	1	0	1	0	0	1	1	1	1	1	1	0	1	1	0	0	0	0	1	1	1	1
H32	46	1999-10-06	C40A	1	1	0	0	0	0	1	0	0	0	0	0	0	1	0	1	0	0	0	1	0	1	0	1	1	0	1	0	0	1	1	1	1	1	1	0	1	1	1	1	0	0	1	1	1	1
H32	47	1999-10-06	C40A	1	1	0	0	0	0	1	0	0	0	0	0	0	1	0	1	0	0	0	1	0	1	0	1	1	0	1	0	0	1	1	1	1	1	1	0	1	1	0	0	0	0	1	1	1	1
H32	51	2000-11-09	840A	1	0	0	0	0	0	1	0	0	0	0	0	0	1	0	1	0	0	0	1	0	0	0	1	0	0	1	0	1	0	0	0	0	1	0	0	1	0	0	1	0	0	1	1	0	0
H5	86	2006-03-09	D421	1	1	0	0	1	0	1	0	0	0	0	1	0	0	1	0	1	1	0	0	0	1	0	1	0	0	0	1	1	0	0	0	1	1	1	1	0	0	0	0	0	0	0	0	0	0
H5	87	2006-03-09	D421	1	1	0	0	1	0	1	0	0	0	0	1	0	0	1	0	1	1	0	0	0	1	0	1	0	0	0	0	1	0	0	0	0	1	1	1	0	1	0	0	1	1	0	0	0	0
H5	90	2008-05-19	6F92	0	1	0	1	0	1	1	1	1	1	0	0	1	0	1	1	0	0	0	0	1	1	0	0	0	0	0	0	1	0	0	0	0	0	0	0	0	0	0	0	0	0	0	0	0	0
H5	91	2008-05-19	D421	1	1	0	0	1	0	1	0	0	0	0	1	0	0	1	0	1	1	0	0	0	1	0	1	0	0	0	0	1	1	0	0	0	1	1	1	0	1	0	0	1	1	0	0	0	0
H5	97	2010-08-18	D421	1	1	0	0	1	0	1	0	0	0	0	1	0	0	1	0	1	1	0	0	0	1	0	1	0	0	0	0	1	0	0	0	0	1	1	1	0	0	0	0	0	0	0	0	0	0
H5	98	2010-11-02	D421	1	1	0	0	1	0	1	0	0	0	0	1	0	0	1	0	1	1	0	0	0	1	0	1	0	0	0	0	1	0	0	0	0	1	1	1	0	1	0	0	1	1	0	0	0	0
H34	5	2008-09-29	6C1A	0	1	0	1	0	1	1	0	0	0	0	0	1	1	0	1	0	0	0	1	1	0	0	0	0	0	1	0	0	1	1	1	1	1	0	1	0	0	0	0	0	0	1	0	0	0
H34	9	2010-02-03	6C1A	0	1	0	1	0	1	1	0	0	0	0	0	1	1	0	1	0	1	0	0	1	1	0	0	0	0	1	0	0	1	1	1	1	1	1	1	1	1	0	0	1	1	1	1	1	1
H34	10	2010-02-03	6C1A	0	1	0	1	0	1	1	0	0	0	0	0	1	1	0	1	0	0	0	0	1	1	0	0	0	0	1	0	0	1	1	1	1	1	0	1	1	1	0	0	0	0	1	1	1	0
H34	11	2010-02-03	6C1A	0	1	0	1	0	1	1	0	0	0	0	0	1	1	0	1	0	0	0	0	1	1	0	0	0	0	1	0	0	1	1	1	1	1	0	1	1	1	0	0	0	0	1	1	1	0
H6	36	2007-09-26	0C2A	0	0	0	0	0	1	1	0	0	0	0	1	0	1	0	1	0	1	0	0	0	1	0	0	1	1	1	0	1	1	1	1	1	1	0	0	0	0	0	0	0	0	1	0	0	0
H6	37	2008-02-20	0C2A	0	0	0	0	0	1	1	0	0	0	0	1	0	1	0	1	0	1	0	0	0	1	0	0	1	1	1	0	1	1	1	1	1	1	0	0	0	0	0	0	0	0	1	0	0	0
H6	38	2008-02-20	0C2A	0	0	0	0	0	1	1	0	0	0	0	1	0	1	0	1	0	1	0	0	0	1	0	0	1	1	1	0	1	1	1	1	1	1	0	0	0	0	0	0	0	0	1	0	0	0
H6	39	2008-02-20	0C2A	0	0	0	0	0	1	1	0	0	0	0	1	0	1	0	1	0	1	0	0	0	1	0	0	1	0	1	0	1	1	1	1	1	1	0	0	0	0	0	0	0	0	0	0	0	0
H6	40	2008-12-08	0C2A	0	0	0	0	0	1	1	0	0	0	0	1	0	1	0	1	0	1	0	0	0	1	0	0	1	0	1	0	1	1	1	1	1	1	0	0	0	0	0	0	0	0	0	0	0	0
H6	46	2010-03-17	0C2A	0	0	0	0	0	1	1	0	0	0	0	1	0	1	0	1	0	1	0	0	0	1	0	0	1	0	1	0	1	1	1	1	1	1	0	0	0	0	0	0	0	0	1	0	0	0
H6	47	2010-03-17	0C2A	0	0	0	0	0	1	1	0	0	0	0	1	0	1	0	1	0	1	0	0	0	1	0	0	1	1	1	0	1	1	1	1	1	1	0	0	0	0	0	0	0	0	0	0	0	0
H6	48	2010-10-20	0C2A	0	0	0	0	0	1	1	0	0	0	0	1	0	1	0	1	0	1	0	0	0	1	0	0	1	0	1	0	1	1	1	1	1	1	0	0	0	0	0	0	0	0	1	0	0	0
H7	102	2006-03-01	7D9A	0	1	0	1	1	1	1	0	1	1	0	0	1	1	0	1	0	1	0	0	0	1	0	1	1	0	1	0	0	1	1	0	0	1	0	1	1	0	0	0	0	0	1	0	0	1
H7	108	2008-03-19	7D9A	0	1	0	1	1	1	1	0	1	1	0	0	1	1	0	1	0	1	0	0	0	1	0	1	1	0	1	0	0	1	1	0	0	1	0	1	1	0	0	0	0	0	1	0	0	0
H7	109A	2008-09-22	7D9A	0	1	0	1	1	1	1	0	1	1	0	0	1	1	0	1	0	1	0	0	0	1	0	1	1	0	1	0	0	1	1	0	0	1	0	1	1	0	0	0	0	0	1	0	0	0
H7	109B	2008-09-22	0C2A	0	0	0	0	0	1	1	0	0	0	0	1	0	1	0	1	0	1	0	0	0	1	0	0	1	0	1	0	1	1	1	1	1	1	0	0	0	0	0	0	0	0	0	0	0	0
H7	110	2008-09-22	7D9A	0	1	0	1	1	1	1	0	1	1	0	0	1	1	0	1	0	1	0	0	0	1	0	1	1	0	1	0	0	1	0	0	0	0	0	0	0	0	0	0	0	0	0	0	0	1
H7	111	2008-09-22	7D9A	0	1	0	1	1	1	1	0	1	1	0	0	1	1	0	1	0	1	0	0	0	0	0	1	1	0	0	0	0	1	1	0	0	0	0	0	0	0	0	0	0	0	0	0	0	0
H7	114	2010-02-09	7D9A	0	1	0	1	1	1	1	0	1	1	0	0	1	1	0	1	0	0	0	0	0	0	0	1	1	0	1	0	0	1	1	0	0	0	0	0	1	0	0	0	0	0	1	0	0	0
H7	115	2010-08-25	842A	1	0	0	0	0	0	1	0	0	0	0	1	0	1	0	1	0	0	0	1	0	1	0	1	0	0	0	0	1	1	1	0	0	0	0	0	0	0	0	0	0	0	0	0	0	0
H7	116	2010-08-25	7D9A	0	1	0	1	1	1	1	0	1	1	0	0	1	1	0	1	0	1	0	0	0	1	0	1	1	0	1	0	0	1	1	0	0	1	0	1	1	0	0	0	0	0	1	0	0	0
H8	85	2006-03-16	F429	1	1	0	1	1	0	1	0	0	0	0	1	0	1	0	0	1	0	1	0	0	1	0	0	0	0	0	0	1	1	1	0	0	1	1	1	1	1	0	0	0	0	0	0	0	1
H8	86	2006-03-16	F429	1	1	0	1	1	0	1	0	0	0	0	1	0	1	0	0	1	0	1	0	0	1	0	0	0	0	0	0	1	1	1	0	0	1	1	1	1	1	0	0	0	0	0	0	0	1
H8	87	2006-03-16	F429	1	1	0	1	1	0	1	0	0	0	0	1	0	1	0	0	1	0	1	0	0	1	0	0	0	0	0	0	1	1	1	0	0	1	1	1	1	1	0	0	0	0	0	0	0	1
H8	95	2008-07-10	F429	1	1	0	1	1	0	1	0	0	0	0	1	0	1	0	0	1	0	1	0	0	1	0	0	0	0	0	0	1	1	1	0	0	1	0	0	0	0	0	0	0	0	0	0	0	1
H8	96	2008-07-10	F429	1	1	0	1	1	0	1	0	0	0	0	1	0	1	0	0	1	0	1	0	0	1	0	0	1	0	0	0	1	1	1	0	0	1	1	0	0	0	0	0	0	0	0	0	0	1
H8	97	2008-07-10	F429	1	1	0	1	1	0	1	0	0	0	0	1	0	1	0	0	1	0	1	0	0	1	0	0	0	0	0	0	1	1	1	0	0	1	1	0	0	0	0	0	0	0	0	0	0	1
H8	98	2008-12-11	0C2A	0	0	0	0	0	1	1	0	0	0	0	1	0	1	0	1	0	1	0	0	0	1	0	0	1	1	1	0	1	1	1	1	1	1	0	0	0	0	0	0	1	0	1	0	0	0
H8	106	2010-01-29	F429	1	1	0	1	1	0	1	0	0	0	0	1	0	1	0	0	1	0	1	0	0	1	0	0	0	0	0	0	1	1	1	0	0	1	1	0	0	0	0	0	0	0	0	0	0	1
H8	107	2010-01-29	F429	1	1	0	1	1	0	1	0	0	0	0	1	0	1	0	0	1	0	1	0	0	1	0	0	1	0	0	0	1	1	1	0	0	1	1	1	0	0	0	0	0	0	0	0	0	1
H8	108	2010-08-10	F429	1	1	0	1	1	0	1	0	0	0	0	1	0	1	0	0	1	0	1	0	0	1	0	0	1	0	0	0	1	1	1	0	0	1	1	1	0	0	0	0	0	0	0	0	0	1
H8	109	2010-08-10	F429	1	1	0	1	1	0	1	0	0	0	0	1	0	1	0	0	1	0	1	0	0	1	0	0	0	0	0	0	1	1	1	0	0	1	1	1	0	0	0	0	0	0	0	0	0	1
H9	104A	2008-06-19	7D9A	0	1	0	1	1	1	1	0	1	1	0	0	1	1	0	1	0	1	0	0	0	1	0	1	1	0	1	0	0	1	1	0	0	1	0	1	1	0	0	0	0	0	1	0	0	0
H9	105	2008-12-10	7D9A	0	1	0	1	1	1	1	0	1	1	0	0	1	1	0	1	0	1	0	0	0	0	0	1	0	0	1	0	0	1	1	0	0	0	0	0	1	0	0	0	0	0	0	0	0	0
H9	110	2010-02-05	7D9A	0	1	0	1	1	1	1	0	1	1	0	0	1	1	0	1	0	1	0	0	0	1	0	1	1	0	1	0	0	1	1	1	1	1	0	1	1	0	0	0	0	0	1	0	1	0
H10	79	2006-04-12	2C22	0	0	0	1	0	1	1	0	0	0	0	1	0	0	1	1	0	0	0	1	0	1	0	1	1	0	1	0	1	1	0	0	0	0	0	0	0	0	0	0	0	0	0	0	0	0
H10	80	2006-04-12	6C2A	0	1	0	1	0	1	1	0	0	0	0	1	0	1	0	1	0	1	0	0	0	1	0	1	0	1	1	0	0	1	1	0	0	0	0	0	0	1	0	0	0	0	0	0	0	0
H10	81	2006-10-19	6C2A	0	1	0	1	0	1	1	0	0	0	0	1	0	1	0	1	0	1	0	0	0	1	0	1	0	1	1	0	0	1	1	0	0	0	0	0	0	1	0	0	0	0	0	0	0	0
H10	85	2008-06-04	0C2A	0	0	0	0	0	1	1	0	0	0	0	1	0	1	0	1	0	1	0	0	0	1	0	0	1	1	1	0	1	1	1	1	1	1	0	0	0	0	0	0	0	0	1	0	0	0
H10	86	2008-06-04	6C2A	0	1	0	1	0	1	1	0	0	0	0	1	0	1	0	1	0	1	0	0	0	1	0	1	0	1	1	0	0	1	1	0	0	0	0	0	0	1	0	0	0	0	0	0	0	0
H10	87	2008-12-18	6C2A	0	1	0	1	0	1	1	0	0	0	0	1	0	1	0	1	0	1	0	0	0	1	0	1	0	1	1	0	0	1	1	0	0	0	0	0	0	1	0	0	0	0	0	0	0	0
H10	88	2008-12-18	6C2A	0	1	0	1	0	1	1	0	0	0	0	1	0	1	0	1	0	1	0	0	0	1	0	1	0	1	1	0	0	1	1	0	0	0	0	0	1	1	0	0	0	0	0	0	0	0
H10	93	2010-03-16	6C2A	0	1	0	1	0	1	1	0	0	0	0	1	0	1	0	1	0	1	0	0	0	1	0	1	0	1	1	0	0	1	1	0	0	0	0	0	0	1	0	0	0	0	0	0	0	0
H10	94	2010-10-19	6C2A	0	1	0	1	0	1	1	0	0	0	0	1	0	1	0	1	0	1	0	0	0	1	0	1	0	1	1	0	0	1	1	0	0	0	0	0	0	1	0	0	0	0	0	0	0	0
H12	59	2006-05-04	3C2A	0	0	0	1	1	1	1	0	0	0	0	1	0	1	0	1	0	0	0	1	0	1	0	0	0	0	0	1	0	1	1	0	0	0	0	1	1	0	0	0	0	0	1	0	0	0
H12	60	2006-05-04	3C2A	0	0	0	1	1	1	1	0	0	0	0	1	0	1	0	1	0	0	0	1	0	1	0	0	0	0	0	1	0	1	1	0	0	0	0	1	1	0	0	0	0	0	1	0	0	0
H12	61	2007-11-09	3C2A	0	0	0	1	1	1	1	0	0	0	0	1	0	1	0	1	0	0	0	1	0	1	0	0	0	0	0	1	0	1	1	0	0	1	0	1	1	0	0	0	0	0	1	0	0	1
H12	62	2007-11-09	3C2A	0	0	0	1	1	1	1	0	0	0	0	1	0	1	0	1	0	0	0	1	0	1	0	0	0	0	0	1	0	1	1	0	0	0	0	0	0	0	0	0	0	0	0	0	0	1
H12	63	2007-06-29	3C2A	0	0	0	1	1	1	1	0	0	0	0	1	0	1	0	1	0	0	0	1	0	1	0	0	0	0	0	1	0	1	1	0	0	0	0	0	0	0	0	0	0	0	0	0	0	0
H18	105	2008-01-03	2F8A	0	0	0	1	0	1	1	1	1	1	0	0	0	1	0	1	0	1	0	0	0	1	0	1	1	1	0	0	1	1	1	0	0	0	0	0	0	0	0	0	0	0	0	0	0	0
H20	76	2006-03-13	C40A	1	1	0	0	0	0	1	0	0	0	0	0	0	1	0	1	0	0	0	1	0	1	0	1	1	0	1	0	0	1	1	1	1	0	0	0	1	1	0	0	0	0	1	1	1	1
H20	77	2006-07-27	C40A	1	1	0	0	0	0	1	0	0	0	0	0	0	1	0	1	0	0	0	1	0	1	0	1	0	0	1	0	0	1	1	1	1	0	0	1	1	1	0	0	0	0	1	1	1	1
H20	79	2007-04-30	C40A	1	1	0	0	0	0	1	0	0	0	0	0	0	1	0	1	0	0	0	0	0	1	0	1	1	0	1	0	0	1	1	1	1	0	0	1	1	1	0	0	0	0	1	1	1	1
H20	82	2010-01-20	C40A	1	1	0	0	0	0	1	0	0	0	0	0	0	1	0	1	0	0	0	0	0	1	0	1	0	0	1	0	0	1	1	1	1	0	0	1	1	0	0	0	0	0	0	1	1	1
H20	83	2010-01-21	C40A	1	1	0	0	0	0	1	0	0	0	0	0	0	1	0	1	0	0	0	0	0	1	0	1	0	0	1	0	0	1	1	1	1	0	0	1	1	0	1	1	0	0	0	1	1	1
H21	91	2006-12-05	2F82	0	0	0	1	0	1	1	1	1	1	0	0	0	0	1	1	0	0	0	0	1	1	0	1	1	0	0	1	0	0	0	0	0	1	0	0	0	0	0	0	0	0	0	0	0	0
H21	93	2010-09-02	CC21	1	1	0	0	0	1	1	0	0	0	0	1	0	0	1	0	1	0	0	0	1	0	0	1	1	1	0	1	1	0	0	0	0	1	0	0	0	0	1	1	0	0	0	0	0	1
H25	60	2010-12-02	C40A	1	1	0	0	0	0	1	0	0	0	0	0	0	1	0	1	0	0	0	0	0	0	0	1	0	0	1	0	0	1	1	1	1	0	0	1	1	1	0	0	0	0	1	1	1	0
H16	42	2010-08-16	EF8A	1	1	0	1	0	1	1	1	1	1	0	0	0	1	0	1	0	1	0	0	0	0	0	1	0	0	1	0	1	1	0	1	0	0	0	0	0	0	0	0	0	0	0	0	0	0
[truncated: 12 more columns]

## Sheet: Copenhagen CF patients
No.	Name		Collection	Origin (Institute/Country)	Source	Habitat or disease	geographic origin		date of birth	Country	name	Clone type	oriC	oprL	fliCa-SNP	alkB2	citS-1	citS-2	oprI	ampC-1	ampC-3	ampC-4	ampC-5	ampC-6	ampC-7	fliCa	fliCb	exoS	exoU	fpvA type I	fpvA type II a	fpvA type II b	fpvA type III	fpvB	LES	PA0636	PA0722	PA0728	PA2185	PA2221	PA3835	fla-island	orfA	orfI	orfJ	PA0980	XF1753	Acetyl-Transf.	pKL-1
	Patientencode						Place	Date of isolation					SNPs													Flagellin		ExoS/U		Pyov.-Receptors					LES	Gene islets						Fla-Glyc.-Island				PAPI-2			PAPI-1/pKLC102-like islands
CF-CO-1	K5		longitudinal study of CF- infections	Hoiby/Molin (Copenhagen/Denmark)	CF	sputum	1979	Copenhagen	1964-11-11	Denmark	Patient 104	F421	1	1	0	1	1	0	1	0	0	0	0	1	0	0	1	0	1	0	0	1	0	1	0	0	0	0	0	1	1	0	0	0	0	1	1	1	1
CF-CO-2	K5		longitudinal study of CF- infections	Hoiby/Molin (Copenhagen/Denmark)	CF	sputum	1984	Copenhagen	1964-11-11	Denmark	Patient 104	6822	0	1	0	1	0	1	0	0	0	0	0	1	0	0	1	1	0	0	1	0	0	1	0	1	1	0	1	0	1	0	0	0	0	1	0	0	1
CF-CO-3	K5		longitudinal study of CF- infections	Hoiby/Molin (Copenhagen/Denmark)	CF	sputum	1984	Copenhagen	1964-11-11	Denmark	Patient 104	6822	0	1	0	1	0	1	0	0	0	0	0	1	0	0	1	1	0	0	1	0	0	1	0	1	1	0	1	0	1	0	0	0	0	1	0	0	1
CF-CO-4	K5		longitudinal study of CF- infections	Hoiby/Molin (Copenhagen/Denmark)	CF	sputum	1991	Copenhagen	1964-11-11	Denmark	Patient 104	6822	0	1	0	1	0	1	0	0	0	0	0	1	0	0	1	1	0	0	1	0	0	1	0	1	1	0	1	0	1	0	0	0	0	0	0	0	0
CF-CO-5	K5		longitudinal study of CF- infections	Hoiby/Molin (Copenhagen/Denmark)	CF	sputum	1992	Copenhagen	1964-11-11	Denmark	Patient 104	6822	0	1	0	1	0	1	0	0	0	0	0	1	0	0	1	1	0	0	1	0	0	1	0	1	1	0	1	0	1	0	0	0	0	0	0	0	0
CF-CO-6	K5		longitudinal study of CF- infections	Hoiby/Molin (Copenhagen/Denmark)	CF	sputum	1992	Copenhagen	1964-11-11	Denmark	Patient 104	6822	0	1	0	1	0	1	0	0	0	0	0	1	0	0	1	1	0	0	1	0	0	1	0	1	1	0	1	0	1	0	0	0	0	0	0	0	0
CF-CO-7	K5		longitudinal study of CF- infections	Hoiby/Molin (Copenhagen/Denmark)	CF	sputum	1994	Copenhagen	1964-11-11	Denmark	Patient 104	6822	0	1	0	1	0	1	0	0	0	0	0	1	0	0	1	1	0	0	1	0	0	1	0	1	1	0	1	0	1	0	0	0	0	0	0	0	0
CF-CO-8	K5		longitudinal study of CF- infections	Hoiby/Molin (Copenhagen/Denmark)	CF	sputum	1994	Copenhagen	1964-11-11	Denmark	Patient 104	6822	0	1	0	1	0	1	0	0	0	0	0	1	0	0	1	1	0	0	1	0	0	1	0	1	1	0	1	0	1	0	0	0	0	1	0	0	1
CF-CO-9	K5		longitudinal study of CF- infections	Hoiby/Molin (Copenhagen/Denmark)	CF	sputum	1995	Copenhagen	1964-11-11	Denmark	Patient 104	6822	0	1	0	1	0	1	0	0	0	0	0	1	0	0	1	1	0	0	1	0	0	1	0	1	1	0	1	0	1	0	0	0	0	0	0	0	0
CF-CO-10	K5		longitudinal study of CF- infections	Hoiby/Molin (Copenhagen/Denmark)	CF	sputum	1995	Copenhagen	1964-11-11	Denmark	Patient 104	6822	0	1	0	1	0	1	0	0	0	0	0	1	0	0	1	1	0	0	1	0	0	1	0	1	1	0	1	0	1	0	0	0	0	0	0	0	0
CF-CO-11	K5		longitudinal study of CF- infections	Hoiby/Molin (Copenhagen/Denmark)	CF	sputum	1999	Copenhagen	1964-11-11	Denmark	Patient 104	6822	0	1	0	1	0	1	0	0	0	0	0	1	0	0	1	1	0	0	1	0	0	1	0	1	1	0	1	0	1	0	0	0	0	0	0	0	0
CF-CO-12	K5		longitudinal study of CF- infections	Hoiby/Molin (Copenhagen/Denmark)	CF	sputum	1999	Copenhagen	1964-11-11	Denmark	Patient 104	6822	0	1	0	1	0	1	0	0	0	0	0	1	0	0	1	1	0	0	1	0	0	1	0	1	1	0	1	0	1	0	0	0	0	0	0	0	0
CF-CO-13	K2		longitudinal study of CF- infections	Hoiby/Molin (Copenhagen/Denmark)	CF	sputum	1979	Copenhagen	1960-11-03	Denmark	Patient 107	AE9A	1	0	0	1	0	1	1	1	0	1	0	0	1	1	0	1	0	1	0	0	0	1	0	1	1	0	1	0	0	1	1	1	1	0	1	0	1
CF-CO-14	K2		longitudinal study of CF- infections	Hoiby/Molin (Copenhagen/Denmark)	CF	sputum	1980	Copenhagen	1960-11-03	Denmark	Patient 107	AE9A	1	0	0	1	0	1	1	1	0	1	0	0	1	1	0	1	0	1	0	0	0	1	0	1	1	0	1	0	0	1	1	1	1	0	1	0	1
CF-CO-15	K2		longitudinal study of CF- infections	Hoiby/Molin (Copenhagen/Denmark)	CF	sputum	1980	Copenhagen	1960-11-03	Denmark	Patient 107	AE9A	1	0	0	1	0	1	1	1	0	1	0	0	1	1	0	1	0	1	0	0	0	1	0	1	1	0	1	0	0	1	1	1	1	0	1	0	1
CF-CO-16	K2		longitudinal study of CF- infections	Hoiby/Molin (Copenhagen/Denmark)	CF	sputum	1991	Copenhagen	1960-11-03	Denmark	Patient 107	AE9A	1	0	0	1	0	1	1	1	0	1	0	0	1	1	0	1	0	1	0	0	0	1	0	1	1	0	1	0	0	1	1	1	1	0	1	0	1
CF-CO-17	K2		longitudinal study of CF- infections	Hoiby/Molin (Copenhagen/Denmark)	CF	sputum	1992	Copenhagen	1960-11-03	Denmark	Patient 107	AE9A	1	0	0	1	0	1	1	1	0	1	0	0	1	1	0	1	0	1	0	0	0	1	0	1	1	0	1	0	0	1	1	1	1	0	1	0	1
CF-CO-18	K2		longitudinal study of CF- infections	Hoiby/Molin (Copenhagen/Denmark)	CF	sputum	1995	Copenhagen	1960-11-03	Denmark	Patient 107	AE9A	1	0	0	1	0	1	1	1	0	1	0	0	1	1	0	1	0	1	0	0	0	1	0	1	1	0	1	0	0	1	1	1	1	0	1	0	1
CF-CO-19	K2		longitudinal study of CF- infections	Hoiby/Molin (Copenhagen/Denmark)	CF	sputum	1995	Copenhagen	1960-11-03	Denmark	Patient 107	AE9A	1	0	0	1	0	1	1	1	0	1	0	0	1	1	0	1	0	1	0	0	0	1	0	1	1	0	1	0	0	1	1	1	1	0	1	0	1
CF-CO-20	K2		longitudinal study of CF- infections	Hoiby/Molin (Copenhagen/Denmark)	CF	sputum	1995	Copenhagen	1960-11-03	Denmark	Patient 107	AE9A	1	0	0	1	0	1	1	1	0	1	0	0	1	1	0	1	0	1	0	0	0	1	0	1	1	0	1	0	0	1	1	1	1	0	1	0	1
CF-CO-21	K2		longitudinal study of CF- infections	Hoiby/Molin (Copenhagen/Denmark)	CF	sputum	1995	Copenhagen	1960-11-03	Denmark	Patient 107	AE9A	1	0	0	1	0	1	1	1	0	1	0	0	1	1	0	1	0	1	0	0	0	1	0	1	1	0	1	0	0	1	1	1	1	0	1	0	1
CF-CO-22	K2		longitudinal study of CF- infections	Hoiby/Molin (Copenhagen/Denmark)	CF	sputum	1997	Copenhagen	1960-11-03	Denmark	Patient 107	6822	0	1	0	1	0	1	0	0	0	0	0	1	0	0	1	1	0	0	1	0	0	1	0	1	1	0	1	0	1	0	0	0	0	0	0	0	0
CF-CO-23	K2		longitudinal study of CF- infections	Hoiby/Molin (Copenhagen/Denmark)	CF	sputum	1997	Copenhagen	1960-11-03	Denmark	Patient 107	AE9A	1	0	0	1	0	1	1	1	0	1	0	0	1	1	0	1	0	1	0	0	0	1	0	1	1	0	1	0	0	1	1	1	1	0	1	0	1
CF-CO-24	K2		longitudinal study of CF- infections	Hoiby/Molin (Copenhagen/Denmark)	CF	sputum	1999	Copenhagen	1960-11-03	Denmark	Patient 107	2C22	0	0	0	1	0	1	1	0	0	0	0	1	0	0	1	1	0	0	0	0	0	1	0	1	0	0	1	0	1	1	1	1	1	0	0	0	1
CF-CO-25	K2		longitudinal study of CF- infections	Hoiby/Molin (Copenhagen/Denmark)	CF	sputum	1999	Copenhagen	1960-11-03	Denmark	Patient 107	AE9A	1	0	0	1	0	1	1	1	0	1	0	0	1	1	0	1	0	1	0	0	0	1	0	1	1	0	1	0	0	1	1	1	1	0	1	0	1
CF-CO-26	K4		longitudinal study of CF- infections	Hoiby/Molin (Copenhagen/Denmark)	CF	sputum	1978	Copenhagen	1970-08-30	Denmark	Patient 166	EC5A	1	1	0	1	0	1	1	0	0	0	1	0	1	1	0	1	0	0	0	1	0	1	0	1	0	0	1	0	1	1	1	0	0	0	1	0	1
CF-CO-27	K4		longitudinal study of CF- infections	Hoiby/Molin (Copenhagen/Denmark)	CF	sputum	1979	Copenhagen	1970-08-30	Denmark	Patient 166	EC5A	1	1	0	1	0	1	1	0	0	0	1	0	1	1	0	1	0	0	0	1	0	1	0	1	0	0	1	0	1	1	1	0	0	0	1	0	0
CF-CO-28	K4		longitudinal study of CF- infections	Hoiby/Molin (Copenhagen/Denmark)	CF	sputum	1980	Copenhagen	1970-08-30	Denmark	Patient 166	0C2E	0	0	1	0	0	1	1	0	0	0	0	1	0	1	0	1	0	1	0	0	0	1	0	0	1	1	1	0	1	1	1	1	1	1	0	0	0
CF-CO-29	K4		longitudinal study of CF- infections	Hoiby/Molin (Copenhagen/Denmark)	CF	sputum	1991	Copenhagen	1970-08-30	Denmark	Patient 166	6822	0	1	0	1	0	1	0	0	0	0	0	1	0	0	1	1	0	0	1	0	0	1	0	1	1	0	1	0	1	1	1	1	1	1	0	0	0
CF-CO-30	K4		longitudinal study of CF- infections	Hoiby/Molin (Copenhagen/Denmark)	CF	sputum	1992	Copenhagen	1970-08-30	Denmark	Patient 166	6822	0	1	0	1	0	1	0	0	0	0	0	1	0	0	1	1	0	0	1	0	0	1	0	1	1	0	1	0	1	0	0	0	0	1	0	0	1
CF-CO-31	K4		longitudinal study of CF- infections	Hoiby/Molin (Copenhagen/Denmark)	CF	sputum	1992	Copenhagen	1970-08-30	Denmark	Patient 166	6822	0	1	0	1	0	1	0	0	0	0	0	1	0	0	1	1	0	0	1	0	0	1	0	1	1	0	1	0	1	0	0	0	0	1	0	0	1
CF-CO-32	K4		longitudinal study of CF- infections	Hoiby/Molin (Copenhagen/Denmark)	CF	sputum	1992	Copenhagen	1970-08-30	Denmark	Patient 166	6822	0	1	0	1	0	1	0	0	0	0	0	1	0	0	1	1	0	0	1	0	0	1	0	1	1	0	1	0	1	0	0	0	0	1	0	0	1
CF-CO-33	K4		longitudinal study of CF- infections	Hoiby/Molin (Copenhagen/Denmark)	CF	sputum	1993	Copenhagen	1970-08-30	Denmark	Patient 166	6822	0	1	0	1	0	1	0	0	0	0	0	1	0	0	1	1	0	0	1	0	0	1	0	1	1	0	1	0	1	0	0	0	0	1	0	0	1
CF-CO-34	K4		longitudinal study of CF- infections	Hoiby/Molin (Copenhagen/Denmark)	CF	sputum	1994	Copenhagen	1970-08-30	Denmark	Patient 166	6822	0	1	0	1	0	1	0	0	0	0	0	1	0	0	1	1	0	0	1	0	0	1	0	1	1	0	1	0	1	0	0	0	0	1	0	0	1
CF-CO-35	K4		longitudinal study of CF- infections	Hoiby/Molin (Copenhagen/Denmark)	CF	sputum	1995	Copenhagen	1970-08-30	Denmark	Patient 166	6822	0	1	0	1	0	1	0	0	0	0	0	1	0	0	1	1	0	0	1	0	0	1	0	1	1	0	1	0	1	0	0	0	0	1	0	0	0
CF-CO-36	K4		longitudinal study of CF- infections	Hoiby/Molin (Copenhagen/Denmark)	CF	sputum	1995	Copenhagen	1970-08-30	Denmark	Patient 166	6822	0	1	0	1	0	1	0	0	0	0	0	1	0	0	1	1	0	0	1	0	0	1	0	1	1	0	1	0	1	0	0	0	0	1	0	0	0
CF-CO-37	K4		longitudinal study of CF- infections	Hoiby/Molin (Copenhagen/Denmark)	CF	sputum	1997	Copenhagen	1970-08-30	Denmark	Patient 166	6822	0	1	0	1	0	1	0	0	0	0	0	1	0	0	1	1	0	0	1	0	0	1	0	1	1	0	1	0	1	0	0	0	0	1	0	0	0
CF-CO-38	K10		longitudinal study of CF- infections	Hoiby/Molin (Copenhagen/Denmark)	CF	sputum	1984	Copenhagen	1968-07-09	Denmark	Patient 168	4022	0	1	0	0	0	0	0	0	0	0	0	1	0	0	1	1	0	0	1	0	0	1	0	1	0	0	1	0	1	0	0	0	0	1	0	0	1
CF-CO-39	K10		longitudinal study of CF- infections	Hoiby/Molin (Copenhagen/Denmark)	CF	sputum	1984	Copenhagen	1968-07-09	Denmark	Patient 168	449A	0	1	0	0	0	0	1	0	0	1	0	0	1	1	0	1	0	0	0	1	0	1	0	0	1	0	1	0	0	1	1	0	0	0	1	0	0
CF-CO-40	K10		longitudinal study of CF- infections	Hoiby/Molin (Copenhagen/Denmark)	CF	sputum	1985	Copenhagen	1968-07-09	Denmark	Patient 168	4022	0	1	0	0	0	0	0	0	0	0	0	1	0	0	1	1	0	0	1	0	0	1	0	1	0	0	1	0	1	0	0	0	0	1	0	0	1
CF-CO-41	K10		longitudinal study of CF- infections	Hoiby/Molin (Copenhagen/Denmark)	CF	sputum	1985	Copenhagen	1968-07-09	Denmark	Patient 168	449A	0	1	0	0	0	0	1	0	0	1	0	0	1	1	0	1	0	0	0	1	0	1	0	0	1	0	1	0	0	1	1	0	0	0	1	0	0
CF-CO-42	K10		longitudinal study of CF- infections	Hoiby/Molin (Copenhagen/Denmark)	CF	sputum	1991	Copenhagen	1968-07-09	Denmark	Patient 168	4022	0	1	0	0	0	0	0	0	0	0	0	1	0	0	1	1	0	0	1	0	0	1	0	1	0	0	1	0	1	0	0	0	0	1	0	0	1
CF-CO-43	K10		longitudinal study of CF- infections	Hoiby/Molin (Copenhagen/Denmark)	CF	sputum	1992	Copenhagen	1968-07-09	Denmark	Patient 168	4022	0	1	0	0	0	0	0	0	0	0	0	1	0	0	1	1	0	0	1	0	0	1	0	1	0	0	1	0	1	0	0	0	0	1	0	0	1
CF-CO-44	K10		longitudinal study of CF- infections	Hoiby/Molin (Copenhagen/Denmark)	CF	sputum	1992	Copenhagen	1968-07-09	Denmark	Patient 168	4022	0	1	0	0	0	0	0	0	0	0	0	1	0	0	1	1	0	0	1	0	0	1	0	1	0	0	1	0	1	0	0	0	0	1	0	0	1
CF-CO-45	K10		longitudinal study of CF- infections	Hoiby/Molin (Copenhagen/Denmark)	CF	sputum	1994	Copenhagen	1968-07-09	Denmark	Patient 168	4022	0	1	0	0	0	0	0	0	0	0	0	1	0	0	1	1	0	0	1	0	0	1	0	1	0	0	1	0	1	0	0	0	0	1	0	0	1
CF-CO-46	K10		longitudinal study of CF- infections	Hoiby/Molin (Copenhagen/Denmark)	CF	sputum	1994	Copenhagen	1968-07-09	Denmark	Patient 168	4022	0	1	0	0	0	0	0	0	0	0	0	1	0	0	1	1	0	0	1	0	0	1	0	1	0	0	1	0	1	0	0	0	0	1	0	0	1
CF-CO-47	K10		longitudinal study of CF- infections	Hoiby/Molin (Copenhagen/Denmark)	CF	sputum	1995	Copenhagen	1968-07-09	Denmark	Patient 168	4022	0	1	0	0	0	0	0	0	0	0	0	1	0	0	1	1	0	0	1	0	0	1	0	1	0	0	1	0	1	0	0	0	0	1	0	0	1
CF-CO-48	K10		longitudinal study of CF- infections	Hoiby/Molin (Copenhagen/Denmark)	CF	sputum	1995	Copenhagen	1968-07-09	Denmark	Patient 168	4022	0	1	0	0	0	0	0	0	0	0	0	1	0	0	1	1	0	0	1	0	0	1	0	1	0	0	1	0	1	0	0	0	0	1	0	0	1
CF-CO-49	K1		longitudinal study of CF- infections	Hoiby/Molin (Copenhagen/Denmark)	CF	sputum	1978	Copenhagen	1969-11-17	Denmark	Patient 181	4D9E	0	1	1	0	0	1	1	0	1	1	0	0	1	1	0	1	0	0	0	0	1	1	0	0	0	0	1	0	1	1	1	0	0	0	1	0	1
CF-CO-50	K1		longitudinal study of CF- infections	Hoiby/Molin (Copenhagen/Denmark)	CF	sputum	1979	Copenhagen	1969-11-17	Denmark	Patient 181	4D9E	0	1	1	0	0	1	1	0	1	1	0	0	1	1	0	1	0	0	0	0	1	1	0	0	0	0	1	0	1	1	1	0	0	0	1	0	1
CF-CO-51	K1		longitudinal study of CF- infections	Hoiby/Molin (Copenhagen/Denmark)	CF	sputum	1984	Copenhagen	1969-11-17	Denmark	Patient 181	4D9E	0	1	1	0	0	1	1	0	1	1	0	0	1	1	0	1	0	0	0	0	1	1	0	0	0	0	1	0	1	1	1	0	0	0	1	0	1
CF-CO-52	K1		longitudinal study of CF- infections	Hoiby/Molin (Copenhagen/Denmark)	CF	sputum	1988	Copenhagen	1969-11-17	Denmark	Patient 181	2C22	0	0	0	1	0	1	1	0	0	0	0	1	0	0	1	1	0	0	0	1	0	1	0	1	1	1	1	0	1	0	0	0	0	0	1	0	1
CF-CO-53	K1		longitudinal study of CF- infections	Hoiby/Molin (Copenhagen/Denmark)	CF	sputum	1991	Copenhagen	1969-11-17	Denmark	Patient 181	2C22	0	0	0	1	0	1	1	0	0	0	0	1	0	0	1	1	0	0	0	1	0	1	0	1	1	1	1	0	1	0	0	0	0	1	1	0	1
CF-CO-54	K1		longitudinal study of CF- infections	Hoiby/Molin (Copenhagen/Denmark)	CF	sputum	1992	Copenhagen	1969-11-17	Denmark	Patient 181	2C22	0	0	0	1	0	1	1	0	0	0	0	1	0	0	1	1	0	0	0	1	0	1	0	1	1	1	1	0	1	0	0	0	0	0	1	0	1
CF-CO-55	K1		longitudinal study of CF- infections	Hoiby/Molin (Copenhagen/Denmark)	CF	sputum	1992	Copenhagen	1969-11-17	Denmark	Patient 181	2C22	0	0	0	1	0	1	1	0	0	0	0	1	0	0	1	1	0	0	0	1	0	1	0	1	1	1	1	0	1	0	0	0	0	0	1	0	1
CF-CO-56	K1		longitudinal study of CF- infections	Hoiby/Molin (Copenhagen/Denmark)	CF	sputum	1992	Copenhagen	1969-11-17	Denmark	Patient 181	4D9E	0	1	1	0	0	1	1	0	1	1	0	0	1	1	0	1	0	0	0	0	1	1	0	0	0	0	1	0	1	1	1	0	0	0	1	0	1
CF-CO-57	K1		longitudinal study of CF- infections	Hoiby/Molin (Copenhagen/Denmark)	CF	sputum	1992	Copenhagen	1969-11-17	Denmark	Patient 181	4D9E	0	1	1	0	0	1	1	0	1	1	0	0	1	1	0	1	0	0	0	0	1	1	0	0	0	0	1	0	1	1	1	0	0	0	1	0	1
CF-CO-58	K1		longitudinal study of CF- infections	Hoiby/Molin (Copenhagen/Denmark)	CF	sputum	1994	Copenhagen	1969-11-17	Denmark	Patient 181	2C22	0	0	0	1	0	1	1	0	0	0	0	1	0	0	1	1	0	0	0	1	0	1	0	1	1	1	1	0	1	0	0	0	0	0	1	0	1
CF-CO-59	K1		longitudinal study of CF- infections	Hoiby/Molin (Copenhagen/Denmark)	CF	sputum	1995	Copenhagen	1969-11-17	Denmark	Patient 181	2C22	0	0	0	1	0	1	1	0	0	0	0	1	0	0	1	1	0	0	0	1	0	1	0	1	1	1	1	0	1	0	0	0	0	0	1	0	1
CF-CO-60	K1		longitudinal study of CF- infections	Hoiby/Molin (Copenhagen/Denmark)	CF	sputum	1995	Copenhagen	1969-11-17	Denmark	Patient 181	4D9E	0	1	1	0	0	1	1	0	1	1	0	0	1	1	0	1	0	0	0	0	1	1	0	0	0	0	1	0	1	1	1	0	0	0	1	0	1
CF-CO-61	K1		longitudinal study of CF- infections	Hoiby/Molin (Copenhagen/Denmark)	CF	sputum	1997	Copenhagen	1969-11-17	Denmark	Patient 181	2C22	0	0	0	1	0	1	1	0	0	0	0	1	0	0	1	1	0	0	0	1	0	1	0	1	1	1	1	0	1	0	0	0	0	0	1	0	1
CF-CO-62	K1		longitudinal study of CF- infections	Hoiby/Molin (Copenhagen/Denmark)	CF	sputum	1997	Copenhagen	1969-11-17	Denmark	Patient 181	2C22	0	0	0	1	0	1	1	0	0	0	0	1	0	0	1	1	0	0	0	1	0	1	0	1	1	1	1	0	1	0	0	0	0	0	1	0	1
CF-CO-63	K1		longitudinal study of CF- infections	Hoiby/Molin (Copenhagen/Denmark)	CF	sputum	1999	Copenhagen	1969-11-17	Denmark	Patient 181	2C22	0	0	0	1	0	1	1	0	0	0	0	1	0	0	1	1	0	0	0	1	0	1	0	1	1	1	1	0	1	0	0	0	0	0	1	0	1
CF-CO-64	K1		longitudinal study of CF- infections	Hoiby/Molin (Copenhagen/Denmark)	CF	sputum	1999	Copenhagen	1969-11-17	Denmark	Patient 181	2C22	0	0	0	1	0	1	1	0	0	0	0	1	0	0	1	1	0	0	0	1	0	1	0	1	1	1	1	0	1	0	0	0	0	0	1	0	1
CF-CO-65	K12		longitudinal study of CF- infections	Hoiby/Molin (Copenhagen/Denmark)	CF	sputum	1984	Copenhagen	1964-02-19	Denmark	Patient 21	059A	0	0	0	0	0	0	1	0	1	1	0	0	1	1	0	1	0	0	1	0	0	1	0	1	0	0	1	0	0	1	1	1	1	0	0	0	0
CF-CO-66	K12		longitudinal study of CF- infections	Hoiby/Molin (Copenhagen/Denmark)	CF	sputum	1984	Copenhagen	1964-02-19	Denmark	Patient 21	059A	0	0	0	0	0	0	1	0	1	1	0	0	1	1	0	1	0	0	1	0	0	1	0	1	0	0	1	0	0	1	1	1	1	0	0	0	0
CF-CO-67	K12		longitudinal study of CF- infections	Hoiby/Molin (Copenhagen/Denmark)	CF	sputum	1985	Copenhagen	1964-02-19	Denmark	Patient 21	4022	0	1	0	0	0	0	0	0	0	0	0	1	0	0	1	1	0	0	1	0	0	0	0	1	0	0	1	0	1	0	0	0	0	1	0	0	1
CF-CO-68	K12		longitudinal study of CF- infections	Hoiby/Molin (Copenhagen/Denmark)	CF	sputum	1991	Copenhagen	1964-02-19	Denmark	Patient 21	4022	0	1	0	0	0	0	0	0	0	0	0	1	0	0	1	1	0	0	1	0	0	0	0	1	0	0	1	0	1	0	0	0	0	1	0	0	1
CF-CO-69	K12		longitudinal study of CF- infections	Hoiby/Molin (Copenhagen/Denmark)	CF	sputum	1992	Copenhagen	1964-02-19	Denmark	Patient 21	4022	0	1	0	0	0	0	0	0	0	0	0	1	0	0	1	1	0	0	1	0	0	0	0	1	0	0	1	0	1	1	1	1	1	1	0	0	1
CF-CO-70	K12		longitudinal study of CF- infections	Hoiby/Molin (Copenhagen/Denmark)	CF	sputum	1992	Copenhagen	1964-02-19	Denmark	Patient 21	2C2A	0	0	0	1	0	1	1	0	0	0	0	1	0	1	0	1	0	0	1	0	0	1	0	1	1	0	1	0	1	1	1	0	0	1	0	0	0
CF-CO-71	K12		longitudinal study of CF- infections	Hoiby/Molin (Copenhagen/Denmark)	CF	sputum	1994	Copenhagen	1964-02-19	Denmark	Patient 21	059A	0	0	0	0	0	0	1	0	1	1	0	0	1	1	0	1	0	0	1	0	0	1	0	1	0	0	1	0	0	1	1	1	1	0	0	0	0
CF-CO-72	K12		longitudinal study of CF- infections	Hoiby/Molin (Copenhagen/Denmark)	CF	sputum	1994	Copenhagen	1964-02-19	Denmark	Patient 21	059A	0	0	0	0	0	0	1	0	1	1	0	0	1	1	0	1	0	0	1	0	0	1	0	1	0	0	1	0	0	1	1	1	1	0	0	0	0
CF-CO-73	K12		longitudinal study of CF- infections	Hoiby/Molin (Copenhagen/Denmark)	CF	sputum	1995	Copenhagen	1964-02-19	Denmark	Patient 21	4022	0	1	0	0	0	0	0	0	0	0	0	1	0	0	1	1	0	0	1	0	0	0	0	1	0	0	1	0	1	0	0	0	0	1	0	0	1
CF-CO-74	K12		longitudinal study of CF- infections	Hoiby/Molin (Copenhagen/Denmark)	CF	sputum	1995	Copenhagen	1964-02-19	Denmark	Patient 21	059A	0	0	0	0	0	0	1	0	1	1	0	0	1	1	0	1	0	0	1	0	0	1	0	1	0	0	1	0	0	1	1	1	1	0	0	0	0
CF-CO-75	K12		longitudinal study of CF- infections	Hoiby/Molin (Copenhagen/Denmark)	CF	sputum	1997	Copenhagen	1964-02-19	Denmark	Patient 21	4022	0	1	0	0	0	0	0	0	0	0	0	1	0	0	1	1	0	0	1	0	0	0	0	1	0	0	1	0	1	0	0	0	0	1	0	0	1
CF-CO-76	K6		longitudinal study of CF- infections	Hoiby/Molin (Copenhagen/Denmark)	CF	sputum	1973	Copenhagen	1966-08-21	Denmark	Patient 46	2C2A	0	0	0	1	0	1	1	0	0	0	0	1	0	1	0	1	0	0	1	0	0	1	0	1	0	0	0	0	0	0	0	0	0	0	0	0	0
CF-CO-77	K6		longitudinal study of CF- infections	Hoiby/Molin (Copenhagen/Denmark)	CF	sputum	1984	Copenhagen	1966-08-21	Denmark	Patient 46	6822	0	1	0	1	0	1	0	0	0	0	0	1	0	0	1	1	0	0	1	0	0	1	0	1	1	0	1	0	1	0	0	0	0	0	0	0	0
CF-CO-78	K6		longitudinal study of CF- infections	Hoiby/Molin (Copenhagen/Denmark)	CF	sputum	1988	Copenhagen	1966-08-21	Denmark	Patient 46	6822	0	1	0	1	0	1	0	0	0	0	0	1	0	0	1	1	0	0	1	0	0	1	0	1	1	0	1	0	1	0	0	0	0	1	0	0	0
CF-CO-79	K6		longitudinal study of CF- infections	Hoiby/Molin (Copenhagen/Denmark)	CF	sputum	1988	Copenhagen	1966-08-21	Denmark	Patient 46	6822	0	1	0	1	0	1	0	0	0	0	0	1	0	0	1	1	0	0	1	0	0	1	0	1	1	0	1	0	1	0	0	0	0	0	0	0	0
CF-CO-80	K6		longitudinal study of CF- infections	Hoiby/Molin (Copenhagen/Denmark)	CF	sputum	1988	Copenhagen	1966-08-21	Denmark	Patient 46	6822	0	1	0	1	0	1	0	0	0	0	0	1	0	0	1	1	0	0	1	0	0	1	0	1	1	0	1	0	1	0	0	0	0	0	0	0	0
CF-CO-81	K6		longitudinal study of CF- infections	Hoiby/Molin (Copenhagen/Denmark)	CF	sputum	1988	Copenhagen	1966-08-21	Denmark	Patient 46	6822	0	1	0	1	0	1	0	0	0	0	0	1	0	0	1	1	0	0	1	0	0	1	0	1	1	0	1	0	1	0	0	0	0	0	0	0	0
CF-CO-82	K6		longitudinal study of CF- infections	Hoiby/Molin (Copenhagen/Denmark)	CF	sputum	1992	Copenhagen	1966-08-21	Denmark	Patient 46	6822	0	1	0	1	0	1	0	0	0	0	0	1	0	0	1	1	0	0	1	0	0	1	0	1	1	0	1	0	1	0	0	0	0	0	0	0	0
CF-CO-83	K6		longitudinal study of CF- infections	Hoiby/Molin (Copenhagen/Denmark)	CF	sputum	1994	Copenhagen	1966-08-21	Denmark	Patient 46	6822	0	1	0	1	0	1	0	0	0	0	0	1	0	0	1	1	0	0	1	0	0	1	0	1	1	0	1	0	1	0	0	0	0	0	0	0	0
CF-CO-84	K6		longitudinal study of CF- infections	Hoiby/Molin (Copenhagen/Denmark)	CF	sputum	1994	Copenhagen	1966-08-21	Denmark	Patient 46	6822	0	1	0	1	0	1	0	0	0	0	0	1	0	0	1	1	0	0	1	0	0	1	0	1	1	0	1	0	1	0	0	0	0	0	0	0	0
CF-CO-85	K6		longitudinal study of CF- infections	Hoiby/Molin (Copenhagen/Denmark)	CF	sputum	1995	Copenhagen	1966-08-21	Denmark	Patient 46	6822	0	1	0	1	0	1	0	0	0	0	0	1	0	0	1	1	0	0	1	0	0	1	0	1	1	0	1	0	1	0	0	0	0	0	0	0	0
CF-CO-86	K6		longitudinal study of CF- infections	Hoiby/Molin (Copenhagen/Denmark)	CF	sputum	1995	Copenhagen	1966-08-21	Denmark	Patient 46	6822	0	1	0	1	0	1	0	0	0	0	0	1	0	0	1	1	0	0	1	0	0	1	0	1	1	0	1	0	1	0	0	0	0	0	0	0	0
CF-CO-87	K6		longitudinal study of CF- infections	Hoiby/Molin (Copenhagen/Denmark)	CF	sputum	1997	Copenhagen	1966-08-21	Denmark	Patient 46	6822	0	1	0	1	0	1	0	0	0	0	0	1	0	0	1	1	0	0	1	0	0	1	0	1	1	0	1	0	1	0	0	0	0	0	0	0	0
CF-CO-88	K6		longitudinal study of CF- infections	Hoiby/Molin (Copenhagen/Denmark)	CF	sputum	1997	Copenhagen	1966-08-21	Denmark	Patient 46	6822	0	1	0	1	0	1	0	0	0	0	0	1	0	0	1	1	0	0	1	0	0	1	0	1	1	0	1	0	1	0	0	0	0	0	0	0	0
CF-CO-89	K6		longitudinal study of CF- infections	Hoiby/Molin (Copenhagen/Denmark)	CF	sputum	1999	Copenhagen	1966-08-21	Denmark	Patient 46	6822	0	1	0	1	0	1	0	0	0	0	0	1	0	0	1	1	0	0	1	0	0	1	0	1	1	0	1	0	1	0	0	0	0	0	0	0	0
CF-CO-90	K6		longitudinal study of CF- infections	Hoiby/Molin (Copenhagen/Denmark)	CF	sputum	1999	Copenhagen	1966-08-21	Denmark	Patient 46	2F92	0	0	0	1	0	1	1	1	1	1	0	0	1	0	1	1	0	0	0	0	1	1	0	0	0	0	1	1	1	0	0	0	0	1	0	0	0
CF-CO-91	K6		longitudinal study of CF- infections	Hoiby/Molin (Copenhagen/Denmark)	CF	sputum	2003	Copenhagen	1966-08-21	Denmark	Patient 46	6822	0	1	0	1	0	1	0	0	0	0	0	1	0	0	1	1	0	0	1	0	0	1	0	1	1	0	1	0	1	0	0	0	0	1	0	0	0
CF-CO-92	K8		longitudinal study of CF- infections	Hoiby/Molin (Copenhagen/Denmark)	CF	sputum	1978	Copenhagen	1966-10-30	Denmark	Patient 47	841E	1	0	1	0	0	0	1	0	0	0	0	0	1	1	0	1	0	0	1	0	0	1	0	1	1	1	1	0	1	1	1	1	1	1	0	0	0
CF-CO-93	K8		longitudinal study of CF- infections	Hoiby/Molin (Copenhagen/Denmark)	CF	sputum	1979	Copenhagen	1966-10-30	Denmark	Patient 47	841E	1	0	1	0	0	0	1	0	0	0	0	0	1	1	0	1	0	0	1	0	0	1	0	1	1	1	1	0	1	1	1	1	1	1	0	0	0
CF-CO-94	K8		longitudinal study of CF- infections	Hoiby/Molin (Copenhagen/Denmark)	CF	sputum	1985	Copenhagen	1966-10-30	Denmark	Patient 47	6822	0	1	0	1	0	1	0	0	0	0	0	1	0	0	1	1	0	0	1	0	0	1	0	1	1	0	1	0	1	0	0	0	0	1	0	0	0
CF-CO-95	K8		longitudinal study of CF- infections	Hoiby/Molin (Copenhagen/Denmark)	CF	sputum	1991	Copenhagen	1966-10-30	Denmark	Patient 47	4022	0	1	0	0	0	0	0	0	0	0	0	1	0	0	1	1	0	0	1	0	0	1	0	1	0	0	1	0	1	1	1	1	1	1	0	0	1
CF-CO-96	K8		longitudinal study of CF- infections	Hoiby/Molin (Copenhagen/Denmark)	CF	sputum	1994	Copenhagen	1966-10-30	Denmark	Patient 47	6822	0	1	0	1	0	1	0	0	0	0	0	1	0	0	1	1	0	0	1	0	0	1	0	1	1	0	1	0	1	0	0	0	0	1	0	0	0
CF-CO-97	K8		longitudinal study of CF- infections	Hoiby/Molin (Copenhagen/Denmark)	CF	sputum	1995	Copenhagen	1966-10-30	Denmark	Patient 47	2C22	0	0	0	1	0	1	1	0	0	0	0	1	0	0	1	1	0	0	1	1	0	1	0	1	1	1	1	0	1	0	0	0	0	0	1	0	1
CF-CO-98	K8		longitudinal study of CF- infections	Hoiby/Molin (Copenhagen/Denmark)	CF	sputum	1995	Copenhagen	1966-10-30	Denmark	Patient 47	4022	0	1	0	0	0	0	0	0	0	0	0	1	0	0	1	1	0	0	1	0	0	0	0	1	0	0	1	0	1	0	0	0	0	1	0	0	1
CF-CO-99	K8		longitudinal study of CF- infections	Hoiby/Molin (Copenhagen/Denmark)	CF	sputum	1997	Copenhagen	1966-10-30	Denmark	Patient 47	2C22	0	0	0	1	0	1	1	0	0	0	0	1	0	0	1	1	0	0	0	1	0	1	0	1	1	1	1	0	1	0	0	0	0	1	1	0	1
CF-CO-100	K8		longitudinal study of CF- infections	Hoiby/Molin (Copenhagen/Denmark)	CF	sputum	1997	Copenhagen	1966-10-30	Denmark	Patient 47	6822	0	1	0	1	0	1	0	0	0	0	0	1	0	0	1	1	0	0	1	0	0	1	0	1	1	0	1	0	1	0	0	0	0	1	0	0	0
CF-CO-101	K8		longitudinal study of CF- infections	Hoiby/Molin (Copenhagen/Denmark)	CF	sputum	1999	Copenhagen	1966-10-30	Denmark	Patient 47	6822	0	1	0	1	0	1	0	0	0	0	0	1	0	0	1	1	0	0	1	0	0	1	0	1	0	0	1	0	1	0	0	0	0	1	0	0	1
CF-CO-102	K9		longitudinal study of CF- infections	Hoiby/Molin (Copenhagen/Denmark)	CF	sputum	1988	Copenhagen	1967-05-12	Denmark	Patient 59	6822	0	1	0	1	0	1	0	0	0	0	0	1	0	0	1	1	0	0	1	0	0	1	0	1	1	0	1	0	1	0	0	0	0	0	0	0	0
CF-CO-103	K9		longitudinal study of CF- infections	Hoiby/Molin (Copenhagen/Denmark)	CF	sputum	1991	Copenhagen	1967-05-12	Denmark	Patient 59	4022	0	1	0	0	0	0	0	0	0	0	0	1	0	0	1	1	0	0	1	0	0	1	0	1	0	0	1	0	1	0	0	0	0	1	0	0	1
CF-CO-104	K9		longitudinal study of CF- infections	Hoiby/Molin (Copenhagen/Denmark)	CF	sputum	1992	Copenhagen	1967-05-12	Denmark	Patient 59	4022	0	1	0	0	0	0	0	0	0	0	0	1	0	0	1	1	0	0	1	0	0	1	0	1	0	0	1	0	1	0	0	0	0	1	0	0	1
CF-CO-105	K9		longitudinal study of CF- infections	Hoiby/Molin (Copenhagen/Denmark)	CF	sputum	1994	Copenhagen	1967-05-12	Denmark	Patient 59	4022	0	1	0	0	0	0	0	0	0	0	0	1	0	0	1	1	0	0	1	0	0	1	0	1	0	0	1	0	1	0	0	0	0	1	0	0	1
CF-CO-106	K9		longitudinal study of CF- infections	Hoiby/Molin (Copenhagen/Denmark)	CF	sputum	1995	Copenhagen	1967-05-12	Denmark	Patient 59	6822	0	1	0	1	0	1	0	0	0	0	0	1	0	0	1	1	0	0	1	0	0	1	0	1	1	0	1	0	1	0	0	0	0	1	0	0	1
CF-CO-107	K9		longitudinal study of CF- infections	Hoiby/Molin (Copenhagen/Denmark)	CF	sputum	1995	Copenhagen	1967-05-12	Denmark	Patient 59	6822	0	1	0	1	0	1	0	0	0	0	0	1	0	0	1	1	0	0	1	0	0	1	0	1	1	0	1	0	1	0	0	0	0	0	0	0	0
CF-CO-108	K9		longitudinal study of CF- infections	Hoiby/Molin (Copenhagen/Denmark)	CF	sputum	1997	Copenhagen	1967-05-12	Denmark	Patient 59	6822	0	1	0	1	0	1	0	0	0	0	0	1	0	0	1	1	0	0	1	0	0	1	0	1	1	0	1	0	1	0	0	0	0	0	0	0	0
CF-CO-109	K9		longitudinal study of CF- infections	Hoiby/Molin (Copenhagen/Denmark)	CF	sputum	1999	Copenhagen	1967-05-12	Denmark	Patient 59	6822	0	1	0	1	0	1	0	0	0	0	0	1	0	0	1	1	0	0	1	0	0	1	0	1	1	0	1	0	1	0	0	0	0	0	0	0	0
CF-CO-110	K9		longitudinal study of CF- infections	Hoiby/Molin (Copenhagen/Denmark)	CF	sputum	1999	Copenhagen	1967-05-12	Denmark	Patient 59	6822	0	1	0	1	0	1	0	0	0	0	0	1	0	0	1	1	0	0	1	0	0	1	0	1	0	0	1	0	1	0	0	0	0	0	0	0	0
CF-CO-111	K11		longitudinal study of CF- infections	Hoiby/Molin (Copenhagen/Denmark)	CF	sputum	1980	Copenhagen	1968-06-23	Denmark	Patient 61	239A	0	0	0	1	0	0	0	1	1	1	0	0	1	1	0	1	0	1	0	0	0	1	0	1	0	0	1	1	1	1	1	1	1	1	1	0	1
CF-CO-112	K11		longitudinal study of CF- infections	Hoiby/Molin (Copenhagen/Denmark)	CF	sputum	1984	Copenhagen	1968-06-23	Denmark	Patient 61	4022	0	1	0	0	0	0	0	0	0	0	0	1	0	0	1	1	0	0	1	0	0	1	0	1	0	0	1	0	1	0	0	0	0	1	0	0	1
CF-CO-113	K11		longitudinal study of CF- infections	Hoiby/Molin (Copenhagen/Denmark)	CF	sputum	1991	Copenhagen	1968-06-23	Denmark	Patient 61	4022	0	1	0	0	0	0	0	0	0	0	0	1	0	0	1	1	0	0	1	0	0	0	0	1	0	0	1	0	1	0	0	0	0	1	0	0	1
CF-CO-114	K11		longitudinal study of CF- infections	Hoiby/Molin (Copenhagen/Denmark)	CF	sputum	1992	Copenhagen	1968-06-23	Denmark	Patient 61	4022	0	1	0	0	0	0	0	0	0	0	0	1	0	0	1	1	0	0	1	0	0	0	0	1	0	0	1	0	1	0	0	0	0	1	0	0	1
CF-CO-115	K11		longitudinal study of CF- infections	Hoiby/Molin (Copenhagen/Denmark)	CF	sputum	1994	Copenhagen	1968-06-23	Denmark	Patient 61	4022	0	1	0	0	0	0	0	0	0	0	0	1	0	0	1	1	0	0	1	0	0	0	0	1	0	0	1	0	1	0	0	0	0	1	0	0	1
CF-CO-116	K11		longitudinal study of CF- infections	Hoiby/Molin (Copenhagen/Denmark)	CF	sputum	1994	Copenhagen	1968-06-23	Denmark	Patient 61	4022	0	1	0	0	0	0	0	0	0	0	0	1	0	0	1	1	0	0	1	0	0	0	0	1	0	0	1	0	1	0	0	0	0	1	0	0	1
CF-CO-117	K11		longitudinal study of CF- infections	Hoiby/Molin (Copenhagen/Denmark)	CF	sputum	1995	Copenhagen	1968-06-23	Denmark	Patient 61	4022	0	1	0	0	0	0	0	0	0	0	0	1	0	0	1	1	0	0	1	0	0	0	0	1	0	0	1	0	1	0	0	0	0	1	0	0	1
CF-CO-118	K11		longitudinal study of CF- infections	Hoiby/Molin (Copenhagen/Denmark)	CF	sputum	1997	Copenhagen	1968-06-23	Denmark	Patient 61	4022	0	1	0	0	0	0	0	0	0	0	0	1	0	0	1	1	0	0	1	0	0	0	0	1	0	0	1	0	1	0	0	0	0	1	0	0	1
CF-CO-119	K11		longitudinal study of CF- infections	Hoiby/Molin (Copenhagen/Denmark)	CF	sputum	1997	Copenhagen	1968-06-23	Denmark	Patient 61	4022	0	1	0	0	0	0	0	0	0	0	0	1	0	0	1	1	0	1	1	0	0	1	0	1	0	0	1	1	1	0	0	0	0	1	0	0	1
CF-CO-120	K11		longitudinal study of CF- infections	Hoiby/Molin (Copenhagen/Denmark)	CF	sputum	1999	Copenhagen	1968-06-23	Denmark	Patient 61	4022	0	1	0	0	0	0	0	0	0	0	0	1	0	0	1	1	0	1	1	0	0	1	0	1	0	0	1	1	1	0	0	0	0	1	0	0	1
CF-CO-121	K11		longitudinal study of CF- infections	Hoiby/Molin (Copenhagen/Denmark)	CF	sputum	1999	Copenhagen	1968-06-23	Denmark	Patient 61	4022	0	1	0	0	0	0	0	0	0	0	0	1	0	0	1	1	0	0	1	0	0	0	0	1	0	0	1	0	1	0	0	0	0	1	0	0	1
CF-CO-122	K3		longitudinal study of CF- infections	Hoiby/Molin (Copenhagen/Denmark)	CF	sputum	1991	Copenhagen	1969-02-10	Denmark	Patient 86	6822	0	1	0	1	0	1	0	0	0	0	0	1	0	0	1	1	0	0	1	0	0	1	0	1	1	0	1	0	1	0	0	0	0	0	0	0	0
CF-CO-123	K3		longitudinal study of CF- infections	Hoiby/Molin (Copenhagen/Denmark)	CF	sputum	1992	Copenhagen	1969-02-10	Denmark	Patient 86	6822	0	1	0	1	0	1	0	0	0	0	0	1	0	0	1	1	0	0	1	0	0	1	0	1	1	0	1	0	1	0	0	0	0	0	0	0	0
CF-CO-124	K3		longitudinal study of CF- infections	Hoiby/Molin (Copenhagen/Denmark)	CF	sputum	1992	Copenhagen	1969-02-10	Denmark	Patient 86	6822	0	1	0	1	0	1	0	0	0	0	0	1	0	0	1	1	0	0	1	0	0	1	0	1	1	0	1	0	1	0	0	0	0	0	0	0	0
CF-CO-125	K3		longitudinal study of CF- infections	Hoiby/Molin (Copenhagen/Denmark)	CF	sputum	1992	Copenhagen	1969-02-10	Denmark	Patient 86	6822	0	1	0	1	0	1	0	0	0	0	0	1	0	0	1	1	0	0	1	0	0	1	0	1	1	0	1	0	1	0	0	0	0	0	0	0	0
CF-CO-126	K3		longitudinal study of CF- infections	Hoiby/Molin (Copenhagen/Denmark)	CF	sputum	1994	Copenhagen	1969-02-10	Denmark	Patient 86	6822	0	1	0	1	0	1	0	0	0	0	0	1	0	0	1	1	0	0	1	0	0	1	0	1	1	0	1	0	1	0	0	0	0	1	0	0	1
CF-CO-127	K3		longitudinal study of CF- infections	Hoiby/Molin (Copenhagen/Denmark)	CF	sputum	1994	Copenhagen	1969-02-10	Denmark	Patient 86	6822	0	1	0	1	0	1	0	0	0	0	0	1	0	0	1	1	0	0	1	0	0	1	0	1	1	0	1	0	1	0	0	0	0	0	0	0	0
CF-CO-128	K3		longitudinal study of CF- infections	Hoiby/Molin (Copenhagen/Denmark)	CF	sputum	1994	Copenhagen	1969-02-10	Denmark	Patient 86	6822	0	1	0	1	0	1	0	0	0	0	0	1	0	0	1	1	0	0	1	0	0	1	0	1	1	0	1	0	1	0	0	0	0	0	0	0	0
CF-CO-129	K3		longitudinal study of CF- infections	Hoiby/Molin (Copenhagen/Denmark)	CF	sputum	1997	Copenhagen	1969-02-10	Denmark	Patient 86	6822	0	1	0	1	0	1	0	0	0	0	0	1	0	0	1	1	0	0	1	0	0	1	0	1	1	0	1	0	1	0	0	0	0	0	0	0	0
CF-CO-130	K3		longitudinal study of CF- infections	Hoiby/Molin (Copenhagen/Denmark)	CF	sputum	1997	Copenhagen	1969-02-10	Denmark	Patient 86	6822	0	1	0	1	0	1	0	0	0	0	0	1	0	0	1	1	0	0	1	0	0	1	0	1	0	0	1	0	1	0	0	0	0	0	0	0	1
CF-CO-131	K7		longitudinal study of CF- infections	Hoiby/Molin (Copenhagen/Denmark)	CF	sputum	1973	Copenhagen	1967-01-08	Denmark	Patient 89	0812	0	0	0	0	0	1	0	0	0	0	0	0	1	0	1	1	0	1	0	0	0	1	0	1	0	0	1	1	1	0	0	0	0	1	0	0	1
CF-CO-132	K7		longitudinal study of CF- infections	Hoiby/Molin (Copenhagen/Denmark)	CF	sputum	1978	Copenhagen	1967-01-08	Denmark	Patient 89	AE9A	1	0	0	1	0	1	1	1	0	1	0	0	1	1	0	1	0	1	0	0	0	1	0	1	1	0	1	0	1	1	1	1	1	0	1	0	1
CF-CO-133	K7		longitudinal study of CF- infections	Hoiby/Molin (Copenhagen/Denmark)	CF	sputum	1984	Copenhagen	1967-01-08	Denmark	Patient 89	4022	0	1	0	0	0	0	0	0	0	0	0	1	0	0	1	1	0	0	1	0	0	1	0	1	0	0	1	0	1	0	0	0	0	1	0	0	1
CF-CO-134	K7		longitudinal study of CF- infections	Hoiby/Molin (Copenhagen/Denmark)	CF	sputum	1984	Copenhagen	1967-01-08	Denmark	Patient 89	6822	0	1	0	1	0	1	0	0	0	0	0	1	0	0	1	1	0	0	1	0	0	1	0	1	1	0	1	0	1	0	0	0	0	0	0	0	0
CF-CO-135	K7		longitudinal study of CF- infections	Hoiby/Molin (Copenhagen/Denmark)	CF	sputum	1984	Copenhagen	1967-01-08	Denmark	Patient 89	EC5A	1	1	0	1	0	1	1	0	0	0	1	0	1	1	0	1	0	0	0	1	0	1	0	1	0	0	1	0	1	1	1	0	0	0	1	0	1
CF-CO-136	K7		longitudinal study of CF- infections	Hoiby/Molin (Copenhagen/Denmark)	CF	sputum	1985	Copenhagen	1967-01-08	Denmark	Patient 89	6822	0	1	0	1	0	1	0	0	0	0	0	1	0	0	1	1	0	0	1	0	0	1	0	1	1	0	1	0	1	0	0	0	0	0	0	0	0
CF-CO-137	K7		longitudinal study of CF- infections	Hoiby/Molin (Copenhagen/Denmark)	CF	sputum	1985	Copenhagen	1967-01-08	Denmark	Patient 89	6822	0	1	0	1	0	1	0	0	0	0	0	1	0	0	1	1	0	0	1	0	0	1	0	1	1	0	1	0	1	0	0	0	0	0	0	0	0
CF-CO-138	K7		longitudinal study of CF- infections	Hoiby/Molin (Copenhagen/Denmark)	CF	sputum	1985	Copenhagen	1967-01-08	Denmark	Patient 89	EC5A	1	1	0	1	0	1	1	0	0	0	1	0	1	1	0	1	0	0	0	1	0	1	0	1	0	0	1	0	1	1	1	0	0	0	1	0	1
CF-CO-139	K7		longitudinal study of CF- infections	Hoiby/Molin (Copenhagen/Denmark)	CF	sputum	1988	Copenhagen	1967-01-08	Denmark	Patient 89	6822	0	1	0	1	0	1	0	0	0	0	0	1	0	0	1	1	0	0	1	0	0	1	0	1	1	0	1	0	1	0	0	0	0	0	0	0	0
CF-CO-140	K7		longitudinal study of CF- infections	Hoiby/Molin (Copenhagen/Denmark)	CF	sputum	1991	Copenhagen	1967-01-08	Denmark	Patient 89	EC5A	1	1	0	1	0	1	1	0	0	0	1	0	1	1	0	1	0	0	0	1	0	1	0	1	0	0	1	0	1	1	1	0	0	0	1	0	1
CF-CO-141	K7		longitudinal study of CF- infections	Hoiby/Molin (Copenhagen/Denmark)	CF	sputum	1992	Copenhagen	1967-01-08	Denmark	Patient 89	6822	0	1	0	1	0	1	0	0	0	0	0	1	0	0	1	1	0	0	1	0	0	1	0	1	1	0	1	0	1	0	0	0	0	0	0	0	0
CF-CO-142	K7		longitudinal study of CF- infections	Hoiby/Molin (Copenhagen/Denmark)	CF	sputum	1994	Copenhagen	1967-01-08	Denmark	Patient 89	6822	0	1	0	1	0	1	0	0	0	0	0	1	0	0	1	1	0	0	1	0	0	1	0	1	1	0	1	0	1	0	0	0	0	0	0	0	0
CF-CO-143	K7		longitudinal study of CF- infections	Hoiby/Molin (Copenhagen/Denmark)	CF	sputum	1995	Copenhagen	1967-01-08	Denmark	Patient 89	4022	0	1	0	0	0	0	0	0	0	0	0	1	0	0	1	1	0	0	1	0	0	1	0	1	0	0	1	0	1	0	0	0	0	1	0	0	1
CF-CO-144	K7		longitudinal study of CF- infections	Hoiby/Molin (Copenhagen/Denmark)	CF	sputum	1995	Copenhagen	1967-01-08	Denmark	Patient 89	6822	0	1	0	1	0	1	0	0	0	0	0	1	0	0	1	1	0	0	1	0	0	1	0	1	1	0	1	0	1	0	0	0	0	0	0	0	0
[truncated: 21 more columns]
